# Supplementary material for: RNA-seq analyses of multiple meristems of soybean: novel and alternative transcripts, evolutionary and functional implications
Source: BMC Plant Biol. 2014 Jun 17;14:169. doi: 10.1186/1471-2229-14-169 (PMC4070088; doi:10.1186/1471-2229-14-169)
Supplement: Additional file 2 — Table contents for S1 to S37. Table S1. Summary of mapped reads. Table S2. Distribution of reads among genome. Table S3. The t-test of 8768 paralogs. Table S4. List of 1509 nTRs in the 5’UTR upstream of genes. Table S5. Distribution of 4949 nTUs on chromosomes. Table S6. List of 2326 nTUs and annotated genes in NCBI. Table S7. Go annotation of 698 nTUs. Table S8. The 47 nTUs in TE. Table S9. List of 40 nTUs. Table S10. List of AS events. Table S11. The description of 202 skipped exon gene. Table S12. The Psi value of 1834 transcripts. Table S13. Correlation matrix of the whole dataset. Table S14. GO annotation of overlapped genes between AM and IBM. Table S15. List of root tip PEGs. Table S16. GO annotation of root tip PEGs. Tables S17 and S18. List and GO annotation of callus PEGs. Tables S19 and S20. List and GO annotation of cotyledon PEGs. Tables S21 and S22. List and GO annotation of hypocotyl PEGs. Table S23. List of PEGs in multiple meristems. Table S24. GO annotation of PEGs in multiple meristems. Table S25. List of the PEGs in AM, IBM and IAM. Table S26. GO annotation of the PEGs in AM, IBM and IAM. Table S27. List of the OF PEGs. Table S28. GO annotation of the OF PEGs. Table S29. List of the PEGs among 6 SAM samples. Table S30. Correlation of mRNA-seq and qRT-PCR. Table S31. RPKM value and function description of eight clusters. Table S32. P value of each GO term. Table S33. Distribution of TF families among G1, G2 and G3. Table S34. Phylogenetic analysis of SBP-box family. Table S35. SBP-domain sequences and accession numbers of plant SBPs. Table S36. Expression of 48 soybean SBPs. Table S37. List of RT-PCR primers. [file 1471-2229-14-169-S2.xlsx]

## Sheet: Table of Contents
Supplemental Table	Contents
Supplemental Table S1	Summary of mapped reads
Supplemental Table S2	Distribution of reads among annotated genomic features
Supplemental Table S3	The t-test p-value of 8768 paralogs
Supplemental Table S4	List of 1509 nTRs located in the 5’UTR uptream of annotated genes
Supplemental Table S5	The distribution of 4949 nTUs on the Chromosomes
Supplemental Table S6	The distribution of 2326 nTUs and annotated genes by NCBI on the Chromosomes
Supplemental Table S7	The functional annotation of 698 nTUs
Supplemental Table S8	The 47 nTUs located in The TE region
Supplemental Table S9	The blastn result of 40 nTUs
Supplemental Table S10	The 12810 AS events in 11 samples
Supplemental Table S11	The Psi value and function description of 202 skiped exon gene
Supplemental Table S12	The Psi value of 1834 transcripts in 6 samples
Supplemental Table S13	The correlation matrix of the whole data set
Supplemental Table S14	Gene ontology (GO) annotation of 1884 overlapped genes among AM and IBM
Supplemental Table S15	The RPKM value and function description of root tip preferentially expressed genes
Supplemental Table S16	GO annotation of the root tip preferentially expressed gene
Supplemental Table S17	The RPKM value and function description of callus preferentially expressed genes
Supplemental Table S18	GO annotation of the callus preferentially expressed gene
Supplemental Table S19	The RPKM value and function description of cotyledon preferentially expressed genes
Supplemental Table S20	GO annotation of the cotyledon preferentially expressed gene
Supplemental Table S21	The RPKM value and function description of hypocotyl preferentially expressed genes
Supplemental Table S22	GO annotation of the hypocotyl preferentially expressed gene
Supplemental Table S23	The RPKM value and function description of SAM(SAM6D,SAM17D,SAM38D,AM) preferentially expressed genes
Supplemental Table S24	GO annotation of the SAM(SAM6D,SAM17D,SAM38D,AM) preferentially expressed gene
Supplemental Table S25	The RPKM value and function description of IM(AM,IBM,IAM) preferentially expressed genes
Supplemental Table S26	GO annotation of the IM(AM,IBM,IAM) preferentially expressed gene
Supplemental Table S27	The RPKM value and function description of OF preferentially expressed genes
Supplemental Table S28	GO annotation of the OF preferentially expressed gene
Supplemental Table S29	The RPKM value and function description of The differentially expressed genes among 6 SAM samples
Supplemental Table S30	The qRT-PCR primers,correlation of mRNA-seq and qRT-PCR
Supplemental Table S31	The RPKM value and function description in major eight clusters
Supplemental Table S32	The P value of each GO term in major eight clusters.
Supplemental Table S33	The distribution of transcription factor families among G1, G2 and G3
Supplemental Table S34	The data sources of selected SBP-box genes for phylogenetic analysis
Supplemental Table S35	The SBP-domain sequences and accession numbers of selected plant SBP-box genes used for phylogenetic analysis
Supplemental Table S36	The RPKM value of 48 soybean SBP family genes
Supplemental Table S37	List of RT-PCR primers

## Sheet: S1
	Root tip	Hypocotyl	Cotyledon	Callus	AM	SAM6D	SAM17D	SAM38D	IBM	IAM	OF
Reads from sequencing	274509904	279705684	326717590	114031751	118261879	115708357	121007417	111257370	112537370	120549991	121378134
Mapped reads	148310286	155964955	170465700	78639995	82409046	82860376	83464133	73965086	76820371	81133972	82326265
Reads mapped to soybean genes	121722134	130185282	142256362	64283743	68967783	68414486	68046657	61888088	62873133	68042835	68922900

## Sheet: S2
	Exon	Intron	Intergenic	SJ
Root tip	108113301	15655684	10932468	13608833
Hypocotyl	117485130	15129222	10650451	12700152
Cotyledon	128418955	16539694	11669644	13837407
Callus	58091424	8690022	5666230	6192319
AM	62672628	7792241	5649022	6295155
SAM6D	61583505	8607602	5838288	6830981
SAM17D	60746724	9314187	6103289	7299933
SAM38D	55791869	6926801	5150197	6096219
IBM	57006838	7992988	5954250	5866295
IAM	61497656	7704868	5386269	6545179
Open floral	62597218	7495872	5907493	6325682

## Sheet: S3
gene1	gene2	p value(T.test)
Glyma02g45930	Glyma14g02820	1.54762e-06
Glyma15g00280	Glyma13g45050	0.231235
Glyma07g30350	Glyma08g06900	0.441172
Glyma12g01520	Glyma09g35830	0.0425677
Glyma11g05780	Glyma01g39470	0.00148872
Glyma06g09330	Glyma04g09190	0.200399
Glyma06g44620	Glyma12g12960	1.15116e-06
Glyma16g05570	Glyma19g27180	5.42007e-08
Glyma13g23090	Glyma17g11790	0.0130357
Glyma20g18920	Glyma10g24580	5.09459e-06
Glyma02g00220	Glyma10g00370	7.04989e-09
Glyma11g00450	Glyma01g45270	0.000579691
Glyma08g23820	Glyma07g00590	0.714104
Glyma17g11760	Glyma13g23120	0.00361679
Glyma15g11820	Glyma09g00970	0.554979
Glyma19g01880	Glyma13g04740	0.172811
Glyma02g01680	Glyma10g01740	0.0134366
Glyma10g33420	Glyma20g34220	0.0597618
Glyma10g43700	Glyma20g38380	0.00222009
Glyma09g09390	Glyma15g21010	0.00882718
Glyma04g01170	Glyma06g01210	6.55485e-09
Glyma07g11850	Glyma09g30330	0.111423
Glyma13g28880	Glyma15g10160	0.0152385
Glyma18g10750	Glyma08g43130	0.533738
Glyma03g33310	Glyma19g36030	0.292466
Glyma08g44800	Glyma18g08080	0.0424032
Glyma20g00590	Glyma09g41840	0.282508
Glyma09g31920	Glyma07g09890	7.17429e-07
Glyma11g19670	Glyma12g08830	1.36849e-08
Glyma18g47500	Glyma09g38820	0.0421885
Glyma13g40560	Glyma15g04840	0.946143
Glyma11g04670	Glyma01g40630	0.000217527
Glyma10g33480	Glyma20g34110	2.09437e-05
Glyma06g13410	Glyma04g41440	0.000542598
Glyma08g18370	Glyma15g40620	0.99654
Glyma03g28880	Glyma19g31600	0.00316153
Glyma08g17070	Glyma15g42110	0.285166
Glyma13g01530	Glyma17g07640	0.783659
Glyma14g03750	Glyma02g45040	9.58494e-06
Glyma04g16260	Glyma06g47430	0.596623
Glyma08g11160	Glyma05g28190	0.107131
Glyma08g28320	Glyma18g51310	1.04818e-09
Glyma14g39340	Glyma02g41060	0.031472
Glyma08g39720	Glyma18g18950	0.176841
Glyma07g30330	Glyma08g06910	0.000794534
Glyma19g27260	Glyma16g05520	0.0512939
Glyma08g08690	Glyma05g25730	0.301313
Glyma02g11400	Glyma07g33640	0.000511982
Glyma06g13750	Glyma04g41100	8.47501e-07
Glyma05g33570	Glyma08g06150	0.0161792
Glyma17g01720	Glyma07g39020	0.169919
Glyma07g03940	Glyma16g00610	0.604145
Glyma08g03240	Glyma05g36350	6.75171e-06
Glyma17g18190	Glyma05g21400	0.283473
Glyma15g10130	Glyma13g28910	6.48764e-06
Glyma06g43570	Glyma12g14360	0.658247
Glyma04g39990	Glyma06g14860	0.00814659
Glyma10g41070	Glyma20g26200	0.00907695
Glyma10g02540	Glyma02g17250	0.272187
Glyma08g11500	Glyma05g28500	0.296612
Glyma09g40770	Glyma18g45040	0.0420539
Glyma08g05550	Glyma05g34140	0.00962997
Glyma18g31330	Glyma08g45980	0.226041
Glyma10g30710	Glyma20g37010	0.97781
Glyma19g36130	Glyma03g33400	0.198703
Glyma12g35100	Glyma13g35460	0.217907
Glyma05g01140	Glyma17g10750	0.187804
Glyma19g40580	Glyma03g37960	0.000142566
Glyma19g34430	Glyma03g31600	0.396494
Glyma18g19360	Glyma08g39370	9.01226e-07
Glyma10g05060	Glyma13g19430	1.12679e-05
Glyma14g38090	Glyma02g39930	0.00511072
Glyma02g18640	Glyma10g13810	2.32481e-07
Glyma20g26630	Glyma10g40710	0.156087
Glyma02g47650	Glyma14g01010	0.409699
Glyma14g33820	Glyma13g02290	0.000360218
Glyma18g01720	Glyma11g37780	0.182474
Glyma11g03030	Glyma01g42330	0.000740475
Glyma11g00830	Glyma01g44790	0.00789047
Glyma10g33960	Glyma20g33630	0.0100477
Glyma15g22780	Glyma09g11460	0.00217241
Glyma10g27850	Glyma02g01040	0.135307
Glyma05g34990	Glyma08g04730	0.180503
Glyma04g34350	Glyma06g20220	0.000445834
Glyma13g36310	Glyma12g34240	1.42065e-05
Glyma04g32190	Glyma06g22340	8.57263e-07
Glyma04g02050	Glyma06g02140	0.331116
Glyma01g01360	Glyma09g34420	0.0783865
Glyma11g09870	Glyma12g02180	0.0141325
Glyma16g01540	Glyma07g05000	0.01085
Glyma12g31160	Glyma13g39150	0.00650538
Glyma07g05880	Glyma16g02480	0.585713
Glyma12g07030	Glyma11g15050	0.0726882
Glyma07g05740	Glyma16g02320	0.18325
Glyma13g00430	Glyma17g06540	0.917003
Glyma12g34170	Glyma13g36390	0.138448
Glyma13g25510	Glyma15g35250	0.82252
Glyma07g39100	Glyma17g01640	0.826282
Glyma05g26940	Glyma08g09920	0.0208962
Glyma08g05010	Glyma05g34660	0.223181
Glyma06g11570	Glyma04g43110	6.30459e-06
Glyma07g00490	Glyma08g23930	0.644299
Glyma07g04470	Glyma16g01060	0.907625
Glyma08g13240	Glyma05g30090	0.840877
Glyma18g47870	Glyma09g38450	0.841105
Glyma08g39970	Glyma18g18230	0.228489
Glyma02g12040	Glyma01g05870	0.0412865
Glyma03g33940	Glyma19g36680	4.06318e-06
Glyma03g41760	Glyma19g44400	5.89734e-06
Glyma05g34900	Glyma08g04810	5.16451e-10
Glyma05g04980	Glyma17g15370	1.51375e-09
Glyma11g35750	Glyma18g02660	0.402183
Glyma13g23560	Glyma17g12320	0.150308
Glyma01g45570	Glyma11g00240	0.0504984
Glyma18g02060	Glyma11g38130	0.755979
Glyma16g33500	Glyma09g28900	0.542045
Glyma08g03500	Glyma05g36140	7.39444e-11
Glyma18g08260	Glyma08g44540	0.973346
Glyma07g02010	Glyma08g21670	0.159823
Glyma08g47370	Glyma18g38720	0.114555
Glyma07g09600	Glyma09g32200	0.371241
Glyma05g29900	Glyma08g13010	0.0287566
Glyma08g12090	Glyma05g28920	0.00237141
Glyma07g40110	Glyma17g00680	4.4242e-06
Glyma18g47620	Glyma09g38710	4.49054e-05
Glyma03g22220	Glyma16g09890	4.81336e-08
Glyma17g04790	Glyma13g17720	0.0424848
Glyma19g40890	Glyma03g38280	0.287244
Glyma16g08480	Glyma01g01160	0.876985
Glyma15g17320	Glyma09g06080	0.82948
Glyma18g11840	Glyma08g42570	0.0261352
Glyma02g12970	Glyma01g07120	0.0221267
Glyma13g34170	Glyma12g36050	0.608403
Glyma08g19620	Glyma15g05430	4.40777e-06
Glyma05g33920	Glyma08g05730	0.845818
Glyma06g48320	Glyma04g43590	0.00961369
Glyma08g09280	Glyma05g26370	0.0287072
Glyma01g17580	Glyma11g17770	0.0614121
Glyma06g03520	Glyma04g03430	0.356756
Glyma05g03150	Glyma17g13770	0.00066358
Glyma07g32800	Glyma02g15630	0.22563
Glyma10g41220	Glyma20g26050	0.00189518
Glyma05g08490	Glyma17g12510	0.00213453
Glyma16g24130	Glyma02g05550	7.52881e-11
Glyma11g03110	Glyma01g42250	5.69049e-05
Glyma01g09400	Glyma02g13860	0.706715
Glyma07g19460	Glyma20g00830	0.103572
Glyma19g35780	Glyma03g33080	2.60988e-07
Glyma12g02630	Glyma11g10340	0.00192576
Glyma04g24070	Glyma06g30620	0.00601662
Glyma19g23720	Glyma16g06940	0.852738
Glyma15g30830	Glyma08g25000	0.345795
Glyma19g34940	Glyma03g32180	1.00798e-06
Glyma16g01410	Glyma07g04830	6.04662e-05
Glyma02g09440	Glyma07g26880	0.00406837
Glyma03g36460	Glyma19g39130	7.15543e-05
Glyma19g33310	Glyma03g30390	0.000122337
Glyma10g11480	Glyma15g43080	0.806433
Glyma03g01200	Glyma07g07750	0.0351844
Glyma02g10130	Glyma18g52870	0.976974
Glyma08g15180	Glyma05g31900	0.35528
Glyma18g47220	Glyma09g39120	0.00165489
Glyma11g11710	Glyma12g01810	0.640935
Glyma17g12290	Glyma13g23530	0.696617
Glyma20g28000	Glyma10g39730	0.222405
Glyma10g38140	Glyma20g29670	4.53474e-09
Glyma12g12550	Glyma06g44790	1.48387e-06
Glyma16g07150	Glyma19g23570	0.908716
Glyma03g25550	Glyma07g13230	0.0110251
Glyma12g08000	Glyma11g15450	7.1745e-08
Glyma05g27430	Glyma08g10420	0.0329118
Glyma05g32820	Glyma06g16360	0.0199726
Glyma14g04190	Glyma02g44530	0.635704
Glyma18g02570	Glyma11g35840	0.113203
Glyma14g03040	Glyma02g45770	0.000326322
Glyma11g02330	Glyma01g43160	0.00268843
Glyma17g34370	Glyma14g11240	0.322098
Glyma13g22330	Glyma17g08390	0.00147218
Glyma16g05780	Glyma19g26630	0.685003
Glyma09g28950	Glyma16g33550	0.0116718
Glyma16g27070	Glyma02g08060	7.09423e-05
Glyma16g05750	Glyma19g26740	0.133399
Glyma15g13000	Glyma09g02100	0.024461
Glyma12g30250	Glyma13g39630	0.341816
Glyma01g01220	Glyma16g08440	0.000347427
Glyma13g24420	Glyma07g32120	0.0934616
Glyma20g17090	Glyma10g23670	0.810439
Glyma03g27210	Glyma07g14670	0.777045
Glyma03g23260	Glyma16g08860	0.0478905
Glyma16g01080	Glyma07g04490	0.164061
Glyma19g28920	Glyma16g04520	0.122171
Glyma13g42150	Glyma15g03240	0.0238788
Glyma08g46080	Glyma18g32760	0.0354868
Glyma13g38940	Glyma12g31380	7.56573e-06
Glyma17g32930	Glyma14g13770	0.117885
Glyma01g31660	Glyma03g05580	0.735825
Glyma12g00990	Glyma09g36370	0.956632
Glyma15g12700	Glyma09g01730	1.80575e-05
Glyma14g09450	Glyma17g35700	1.53841e-06
Glyma04g00220	Glyma06g00260	0.0199214
Glyma11g11510	Glyma12g03660	0.337133
Glyma14g37660	Glyma02g39600	0.157792
Glyma13g21230	Glyma10g07340	0.827452
Glyma17g34750	Glyma14g10760	0.347745
Glyma02g02420	Glyma01g05060	0.00351159
Glyma05g27600	Glyma08g10570	0.006855
Glyma20g00690	Glyma09g41800	0.721996
Glyma04g43580	Glyma06g48330	0.579405
Glyma06g44540	Glyma12g13180	5.18495e-09
Glyma03g27590	Glyma19g30560	0.000102994
Glyma13g20400	Glyma10g06100	0.0171837
Glyma17g04140	Glyma07g36460	2.83589e-06
Glyma05g27070	Glyma08g10050	0.00225372
Glyma10g33710	Glyma20g33880	0.557766
Glyma15g39680	Glyma13g33370	0.56369
Glyma01g32430	Glyma03g04480	0.975615
Glyma16g09230	Glyma03g22740	0.00023023
Glyma19g00350	Glyma05g08840	0.308154
Glyma10g35220	Glyma20g32340	0.890632
Glyma02g04800	Glyma16g22650	0.00224517
Glyma19g00780	Glyma05g09220	0.000413744
Glyma01g42880	Glyma11g02590	8.33982e-05
Glyma14g38860	Glyma02g40550	0.000286115
Glyma12g29800	Glyma13g39990	0.506149
Glyma01g29540	Glyma03g07530	0.882157
Glyma09g34550	Glyma01g35130	5.59773e-05
Glyma04g39170	Glyma06g15770	0.00105242
Glyma04g06270	Glyma06g06330	0.177345
Glyma07g00410	Glyma08g24010	0.0677724
Glyma15g37780	Glyma13g26780	0.0725372
Glyma17g29140	Glyma14g17800	0.0057897
Glyma13g04350	Glyma19g01440	0.00261997
Glyma08g08020	Glyma05g24920	0.391336
Glyma12g09750	Glyma11g18620	0.445122
Glyma18g47190	Glyma09g39150	2.3719e-09
Glyma15g02060	Glyma13g43280	0.142428
Glyma08g21250	Glyma15g02490	0.058465
Glyma19g43170	Glyma03g40510	0.390263
Glyma08g45040	Glyma18g07880	4.68485e-06
Glyma06g09150	Glyma04g09040	0.787592
Glyma13g10640	Glyma20g16100	0.000928703
Glyma04g12450	Glyma06g48060	8.47374e-05
Glyma15g13130	Glyma09g02230	5.4934e-08
Glyma09g29790	Glyma16g34330	0.000137596
Glyma19g06020	Glyma13g07500	0.369252
Glyma10g42330	Glyma20g24700	0.039981
Glyma13g24450	Glyma07g32080	0.0150967
Glyma20g27040	Glyma10g40290	0.431865
Glyma05g00900	Glyma17g11000	0.377755
Glyma07g36570	Glyma17g04040	0.247614
Glyma20g23960	Glyma10g43020	6.69554e-05
Glyma17g10270	Glyma05g01620	2.68126e-05
Glyma09g21760	Glyma07g24030	1.84049e-07
Glyma16g23620	Glyma02g05310	2.06691e-08
Glyma01g35250	Glyma09g34690	0.0234957
Glyma02g36310	Glyma10g08640	0.120599
Glyma06g14740	Glyma04g40110	0.0798692
Glyma14g00560	Glyma02g48010	0.21276
Glyma01g22680	Glyma02g11300	0.00427572
Glyma11g13520	Glyma12g05530	0.6489
Glyma05g36790	Glyma08g02750	5.94758e-08
Glyma18g01400	Glyma11g37430	0.0101232
Glyma18g19110	Glyma08g39470	0.000248877
Glyma07g03230	Glyma08g22870	3.4444e-07
Glyma06g11420	Glyma04g43260	1.56631e-07
Glyma12g17530	Glyma06g40850	0.548084
Glyma15g03160	Glyma13g42250	1.37131e-06
Glyma12g03290	Glyma11g11090	0.608721
Glyma08g18430	Glyma15g40580	0.196384
Glyma05g02930	Glyma17g13590	0.872859
Glyma02g10150	Glyma18g52810	1.33198e-05
Glyma18g20510	Glyma08g39140	0.0883024
Glyma01g01760	Glyma09g34150	0.843583
Glyma07g31770	Glyma13g24720	0.612389
Glyma13g43240	Glyma15g02100	4.56143e-08
Glyma18g53590	Glyma08g47920	0.713209
Glyma03g14760	Glyma01g27170	0.00258194
Glyma01g34350	Glyma03g02730	0.000274268
Glyma04g36710	Glyma06g18220	0.000160333
Glyma13g07560	Glyma19g06200	0.000196558
Glyma03g02490	Glyma01g34660	0.867058
Glyma06g08470	Glyma04g08350	0.697286
Glyma14g05330	Glyma02g43620	4.30762e-07
Glyma01g03910	Glyma02g03770	0.860874
Glyma04g11760	Glyma04g11950	0.919915
Glyma08g14250	Glyma05g31040	0.625903
Glyma15g00440	Glyma13g44900	2.57133e-07
Glyma07g34540	Glyma20g02290	0.927111
Glyma04g37150	Glyma06g17900	1.90433e-05
Glyma05g03200	Glyma17g13800	0.00118269
Glyma19g31330	Glyma03g28580	0.00114739
Glyma20g26960	Glyma10g40380	7.51927e-09
Glyma09g33980	Glyma01g01930	0.890659
Glyma12g12260	Glyma06g45020	0.0182073
Glyma08g39760	Glyma18g18920	0.25812
Glyma05g26620	Glyma08g09630	1.82864e-05
Glyma06g13190	Glyma04g41620	0.230687
Glyma04g03470	Glyma06g03540	0.012523
Glyma09g38440	Glyma18g47880	1.97101e-06
Glyma20g31170	Glyma10g36400	0.00810756
Glyma12g28910	Glyma16g00540	0.225375
Glyma10g02660	Glyma02g17130	2.5899e-05
Glyma11g09300	Glyma01g36120	0.0454904
Glyma14g35550	Glyma02g37290	0.788763
Glyma15g43220	Glyma10g11700	0.0376417
Glyma03g03230	Glyma01g33680	0.000882178
Glyma19g27510	Glyma16g05370	0.00863267
Glyma09g35740	Glyma12g01610	3.00726e-07
Glyma20g24670	Glyma10g42390	0.0171975
Glyma14g00310	Glyma02g48170	0.497868
Glyma13g25740	Glyma15g35900	1.92444e-05
Glyma16g00570	Glyma12g28960	0.0100883
Glyma07g16410	Glyma18g40610	0.808793
Glyma06g12200	Glyma04g42560	0.0820074
Glyma11g01520	Glyma01g44040	0.0740867
Glyma12g36950	Glyma09g00290	1.79957e-11
Glyma04g05680	Glyma06g05690	0.37727
Glyma04g05590	Glyma06g05610	0.0543933
Glyma17g13390	Glyma05g02690	0.0186044
Glyma08g05250	Glyma05g34420	0.358223
Glyma06g09430	Glyma04g09290	0.778789
Glyma07g08160	Glyma03g01730	0.023494
Glyma11g05390	Glyma01g39890	0.131822
Glyma13g27230	Glyma12g36540	0.862909
Glyma11g13790	Glyma12g05790	0.0216078
Glyma20g38840	Glyma10g44130	0.17285
Glyma16g23840	Glyma02g05420	0.0412349
Glyma08g15820	Glyma15g42410	0.131059
Glyma04g12860	Glyma06g47870	0.543166
Glyma12g03380	Glyma11g11200	0.200262
Glyma14g00830	Glyma02g47790	0.0732777
Glyma20g31890	Glyma10g35660	0.397926
Glyma11g26970	Glyma18g07050	1.82138e-07
Glyma08g47520	Glyma18g53950	0.294842
Glyma09g04400	Glyma15g15450	0.0233596
Glyma01g41840	Glyma11g03530	0.00589309
Glyma11g01310	Glyma01g43840	0.210959
Glyma17g38050	Glyma14g40080	0.00140297
Glyma06g48340	Glyma04g43570	9.47852e-05
Glyma11g08350	Glyma01g36890	0.00111233
Glyma03g03910	Glyma01g33070	1.94419e-05
Glyma17g14730	Glyma05g04270	0.000489633
Glyma06g46340	Glyma12g10430	2.95097e-05
Glyma01g37860	Glyma11g07480	2.89538e-07
Glyma08g43190	Glyma18g10450	0.0060134
Glyma13g43330	Glyma15g01980	0.000127668
Glyma18g05210	Glyma11g32900	0.108973
Glyma10g35680	Glyma20g31850	0.0356708
Glyma02g09090	Glyma16g28300	2.19189e-06
Glyma18g02140	Glyma11g38180	0.112816
Glyma17g08260	Glyma02g36420	0.061182
Glyma16g31880	Glyma09g25950	0.0639977
Glyma18g53330	Glyma08g48190	0.604018
Glyma07g08440	Glyma18g46050	0.0865334
Glyma03g22330	Glyma16g09490	0.0291518
Glyma08g01920	Glyma05g37670	0.00926465
Glyma11g32520	Glyma18g05240	0.00886283
Glyma07g33050	Glyma02g15430	0.872735
Glyma20g29540	Glyma10g38320	2.69911e-06
Glyma02g07510	Glyma16g26550	0.142004
Glyma20g31910	Glyma10g35640	0.026071
Glyma20g30320	Glyma10g37420	0.206471
Glyma02g41970	Glyma14g06940	0.000227141
Glyma09g41600	Glyma18g44100	3.04295e-09
Glyma02g15690	Glyma07g32750	3.98392e-09
Glyma04g38070	Glyma06g17000	0.37852
Glyma10g40910	Glyma20g26400	0.00147112
Glyma14g00640	Glyma02g47960	0.17439
Glyma19g38680	Glyma03g36080	0.11008
Glyma12g08670	Glyma11g19820	0.0508013
Glyma18g49850	Glyma08g26280	0.418005
Glyma09g12180	Glyma15g23780	0.89324
Glyma16g28040	Glyma02g08900	0.516303
Glyma13g00530	Glyma17g06680	4.49486e-07
Glyma19g06730	Glyma13g07650	0.127116
Glyma10g08960	Glyma02g36020	0.697672
Glyma09g37750	Glyma18g48760	0.00283908
Glyma07g00600	Glyma08g23790	0.013867
Glyma01g08610	Glyma02g13630	0.256542
Glyma19g31090	Glyma03g28370	0.246266
Glyma13g08780	Glyma14g31620	5.32879e-06
Glyma12g34860	Glyma13g35730	5.09299e-06
Glyma18g44530	Glyma09g41020	0.477168
Glyma02g11250	Glyma01g22610	0.0204142
Glyma11g10220	Glyma12g02530	1.05499e-05
Glyma16g03180	Glyma07g06610	0.978413
Glyma14g21590	Glyma17g26620	0.000236438
Glyma11g02100	Glyma01g43370	2.36021e-06
Glyma04g10240	Glyma06g10210	2.75513e-07
Glyma05g36650	Glyma08g02910	0.0027633
Glyma01g44080	Glyma11g01550	5.87086e-05
Glyma20g17690	Glyma10g23900	0.000333048
Glyma01g33360	Glyma03g03560	0.000678173
Glyma13g37730	Glyma12g32720	0.00414273
Glyma17g12540	Glyma05g08470	0.901638
Glyma09g08090	Glyma15g19570	0.560873
Glyma08g05220	Glyma05g34450	0.0234439
Glyma02g10830	Glyma01g21020	0.988684
Glyma16g02150	Glyma07g05610	0.0710228
Glyma15g05050	Glyma13g40350	0.00756649
Glyma13g32760	Glyma15g06550	0.950613
Glyma02g46090	Glyma14g02670	0.772406
Glyma06g09460	Glyma04g09300	0.672686
Glyma02g13000	Glyma01g07170	0.0744013
Glyma03g29510	Glyma19g32370	0.0507802
Glyma11g07810	Glyma01g37480	0.105683
Glyma11g28420	Glyma18g06720	0.369412
Glyma16g03990	Glyma19g29560	0.624467
Glyma12g01550	Glyma09g35800	0.000154703
Glyma10g42740	Glyma20g24300	0.00961918
Glyma18g01050	Glyma11g37140	0.443179
Glyma06g18210	Glyma04g36720	0.541551
Glyma08g11900	Glyma05g28750	0.0733978
Glyma01g40110	Glyma11g05200	0.468925
Glyma07g18210	Glyma18g43040	0.000255301
Glyma10g08250	Glyma13g21950	0.463568
Glyma04g14710	Glyma09g34810	0.0904801
Glyma20g24750	Glyma10g42300	4.9958e-06
Glyma06g02300	Glyma04g02240	0.203757
Glyma02g14940	Glyma07g33510	0.0321348
Glyma15g35430	Glyma13g25580	0.0182246
Glyma16g09910	Glyma03g22210	3.1008e-08
Glyma13g01110	Glyma17g07220	0.407972
Glyma06g17750	Glyma04g37330	0.00961346
Glyma08g14860	Glyma05g31640	0.033875
Glyma08g04480	Glyma05g35240	0.285637
Glyma15g18370	Glyma09g07080	0.497717
Glyma18g36380	Glyma18g33730	0.00900751
Glyma11g33320	Glyma18g04910	1.47152e-06
Glyma20g35370	Glyma10g32250	0.00301223
Glyma06g18330	Glyma04g36580	0.00814431
Glyma02g41950	Glyma18g03750	0.0111685
Glyma12g08690	Glyma11g19800	1.40447e-12
Glyma14g00870	Glyma02g47750	0.0493335
Glyma11g34340	Glyma18g03980	0.530134
Glyma02g39890	Glyma14g38030	0.0356155
Glyma02g02690	Glyma01g04820	0.103204
Glyma13g29180	Glyma15g09900	0.000161006
Glyma16g05040	Glyma19g28150	9.35111e-07
Glyma08g03490	Glyma05g36150	0.591709
Glyma04g06750	Glyma06g06840	0.00212054
Glyma12g12530	Glyma06g44810	0.000205754
Glyma09g10570	Glyma15g23260	0.00454461
Glyma10g44280	Glyma20g39090	2.51169e-10
Glyma10g35470	Glyma20g32050	0.000642288
Glyma17g00590	Glyma07g40190	0.466581
Glyma18g17590	Glyma08g40200	0.9874
Glyma17g09120	Glyma05g07640	4.22953e-06
Glyma12g22420	Glyma06g39610	0.127187
Glyma03g30480	Glyma19g33400	0.546221
Glyma13g34790	Glyma06g34970	4.68679e-08
Glyma15g37920	Glyma13g26890	2.01092e-05
Glyma02g04900	Glyma16g22850	0.0390749
Glyma19g00330	Glyma05g08820	0.546978
Glyma18g51100	Glyma08g28030	0.149293
Glyma18g53360	Glyma08g48130	0.0975465
Glyma05g08450	Glyma17g12560	0.00669387
Glyma13g34330	Glyma12g36020	1.0307e-05
Glyma10g40100	Glyma20g27310	0.531486
Glyma16g29810	Glyma09g24580	0.00503828
Glyma11g01030	Glyma01g44500	5.62198e-05
Glyma05g36680	Glyma08g02860	0.0247724
Glyma06g10250	Glyma04g10320	1.11715e-05
Glyma16g00500	Glyma12g28860	0.00324918
Glyma03g32950	Glyma19g35660	0.130327
Glyma10g34580	Glyma20g32970	0.576264
Glyma14g18360	Glyma17g28980	0.0844769
Glyma11g08970	Glyma01g36420	0.769654
Glyma12g05120	Glyma11g13030	0.729078
Glyma09g40660	Glyma18g45140	0.318906
Glyma05g31890	Glyma08g15170	0.0022485
Glyma20g36470	Glyma10g31010	0.00773853
Glyma15g11130	Glyma13g27880	0.615934
Glyma20g39290	Glyma10g44530	0.0789692
Glyma05g27720	Glyma08g10700	0.000564919
Glyma09g38770	Glyma18g47560	2.89285e-05
Glyma12g12210	Glyma06g45080	0.028424
Glyma08g39380	Glyma18g19350	0.132636
Glyma18g38830	Glyma08g47340	0.980676
Glyma09g37700	Glyma18g48860	6.03954e-09
Glyma06g14760	Glyma04g40090	0.132433
Glyma14g36990	Glyma02g38940	3.48971e-08
Glyma10g33670	Glyma20g33930	0.856326
Glyma15g03790	Glyma13g41610	0.833566
Glyma08g25180	Glyma15g31780	0.00984075
Glyma20g25800	Glyma10g41440	0.0395184
Glyma10g33430	Glyma20g34190	0.0294101
Glyma14g01610	Glyma02g47140	0.00152768
Glyma04g08720	Glyma06g08820	0.127303
Glyma18g49310	Glyma09g37380	0.101201
Glyma17g04750	Glyma13g17760	6.13445e-10
Glyma15g08580	Glyma13g30710	0.930921
Glyma11g01160	Glyma01g44360	0.00300441
Glyma03g31710	Glyma19g34490	0.356592
Glyma15g08820	Glyma13g30380	0.0372777
Glyma13g05560	Glyma19g02920	4.42502e-05
Glyma02g12060	Glyma01g05890	0.810944
Glyma11g37900	Glyma18g01810	0.437531
Glyma11g10500	Glyma12g02810	0.0526967
Glyma09g33470	Glyma01g02510	0.146111
Glyma16g32960	Glyma09g28100	0.040402
Glyma08g47050	Glyma18g38020	0.000257482
Glyma02g45400	Glyma14g03410	7.28476e-05
Glyma09g28410	Glyma16g33210	4.00649e-05
Glyma05g00360	Glyma17g08680	5.27131e-06
Glyma08g47310	Glyma18g38610	0.269795
Glyma11g33170	Glyma18g05060	0.0916244
Glyma04g40750	Glyma06g14030	0.0026958
Glyma06g02560	Glyma04g02520	7.06173e-06
Glyma19g33480	Glyma03g30560	0.416137
Glyma13g43200	Glyma15g02140	0.113078
Glyma17g02150	Glyma07g38540	0.48746
Glyma03g28180	Glyma19g30950	0.540918
Glyma11g36800	Glyma18g00710	1.73423e-07
Glyma13g01510	Glyma17g07630	0.794723
Glyma03g03100	Glyma01g33910	0.148563
Glyma03g24660	Glyma07g12890	0.0275463
Glyma11g03320	Glyma01g42040	9.13877e-08
Glyma09g34280	Glyma01g01480	0.00690842
Glyma15g13190	Glyma09g02270	7.88586e-05
Glyma05g37440	Glyma08g02090	0.00998588
Glyma04g41210	Glyma06g13640	0.748413
Glyma03g28390	Glyma19g31110	0.268189
Glyma01g25690	Glyma03g17420	0.895927
Glyma16g05950	Glyma19g26210	0.000527112
Glyma11g00850	Glyma01g44760	0.201437
Glyma06g11810	Glyma04g42940	7.2685e-09
Glyma11g12800	Glyma12g04950	0.534791
Glyma15g39030	Glyma13g33750	0.41715
Glyma13g26610	Glyma15g37490	0.733337
Glyma10g36500	Glyma20g31070	0.257457
Glyma16g05560	Glyma19g27220	0.0171447
Glyma18g43100	Glyma07g18240	0.0769731
Glyma19g44820	Glyma03g42090	0.391632
Glyma07g37750	Glyma17g02880	0.0177837
Glyma03g28950	Glyma19g31710	0.25772
Glyma08g13280	Glyma05g30120	0.0398967
Glyma06g18090	Glyma04g36880	0.0587888
Glyma02g11610	Glyma07g33880	0.00239859
Glyma08g18780	Glyma15g40100	0.789101
Glyma02g13230	Glyma01g07680	0.434783
Glyma11g01460	Glyma01g43990	2.54818e-09
Glyma04g40030	Glyma06g14820	0.0100441
Glyma04g10710	Glyma06g10560	0.00727756
Glyma05g30580	Glyma08g13740	2.37879e-06
Glyma07g06330	Glyma16g02970	0.643399
Glyma03g14970	Glyma01g26980	0.0119422
Glyma13g32840	Glyma15g06450	0.00528767
Glyma12g07250	Glyma11g20620	0.0175422
Glyma14g05080	Glyma02g43840	0.286271
Glyma16g24870	Glyma02g06100	0.00335157
Glyma11g37750	Glyma18g01680	1.21271e-05
Glyma20g34080	Glyma10g33500	0.00055935
Glyma09g34110	Glyma01g01800	0.81346
Glyma16g05030	Glyma19g28160	0.000157927
Glyma12g04580	Glyma04g01320	0.538438
Glyma04g08840	Glyma06g08920	0.4598
Glyma10g23620	Glyma20g17020	1.15494e-05
Glyma11g09640	Glyma01g35700	0.999589
Glyma08g10590	Glyma05g27610	0.000206864
Glyma03g32870	Glyma19g35590	9.42353e-05
Glyma08g24950	Glyma15g31030	4.45345e-11
Glyma07g37130	Glyma17g03490	0.0728485
Glyma04g03600	Glyma06g03690	0.998723
Glyma04g03350	Glyma06g03450	0.102508
Glyma10g34040	Glyma20g33550	0.107347
Glyma08g14910	Glyma05g31660	0.00527096
Glyma17g27600	Glyma14g18790	0.268475
Glyma13g00760	Glyma17g06850	0.07922
Glyma10g35980	Glyma20g31600	0.216688
Glyma04g38730	Glyma06g16260	1.05652e-05
Glyma09g35690	Glyma12g01670	0.530679
Glyma16g33120	Glyma09g28310	5.38273e-10
Glyma20g36030	Glyma10g31550	3.44954e-05
Glyma14g05380	Glyma02g43570	0.00540577
Glyma09g34510	Glyma01g35030	1.61799e-07
Glyma20g25120	Glyma10g41920	9.94178e-05
Glyma18g36810	Glyma08g46880	0.101906
Glyma08g28400	Glyma18g51350	0.78183
Glyma08g43690	Glyma18g09430	0.228848
Glyma19g04020	Glyma13g06470	0.274819
Glyma10g28660	Glyma20g22800	2.82751e-06
Glyma20g27210	Glyma10g40200	1.16151e-05
Glyma04g00500	Glyma12g03710	4.82411e-14
Glyma16g30970	Glyma16g31860	8.2321e-06
Glyma03g39710	Glyma19g42310	0.0150957
Glyma03g38110	Glyma19g40710	1.61648e-05
Glyma13g41490	Glyma15g03900	0.00118861
Glyma02g47780	Glyma14g00840	0.302744
Glyma07g00550	Glyma08g23870	0.911995
Glyma04g15990	Glyma06g47260	0.102476
Glyma20g28940	Glyma10g38830	6.37771e-07
Glyma05g26810	Glyma08g09800	0.0144264
Glyma03g40840	Glyma19g43540	1.86816e-09
Glyma14g10470	Glyma17g35030	8.10207e-05
Glyma07g13390	Glyma03g25380	0.757632
Glyma18g35940	Glyma08g46420	4.68453e-06
Glyma08g47950	Glyma18g53510	1.50857e-07
Glyma11g15470	Glyma12g07980	1.99693e-05
Glyma10g33360	Glyma20g34290	1.6015e-05
Glyma03g36560	Glyma19g39240	0.0327367
Glyma03g39520	Glyma19g42130	0.00165115
Glyma09g38830	Glyma18g47490	0.487744
Glyma07g35790	Glyma20g05050	0.000762404
Glyma12g09600	Glyma11g18870	0.429002
Glyma15g24090	Glyma13g23440	0.837489
Glyma09g38120	Glyma18g48260	0.678419
Glyma05g38020	Glyma08g01550	0.101299
Glyma17g08600	Glyma05g00430	0.286757
Glyma09g03360	Glyma15g14280	0.58953
Glyma06g19000	Glyma04g35950	0.877283
Glyma02g00570	Glyma10g00840	0.000424055
Glyma03g39750	Glyma19g42330	4.851e-07
Glyma16g09690	Glyma03g22320	0.423867
Glyma15g13020	Glyma09g02120	0.980405
Glyma12g01410	Glyma09g35920	0.305074
Glyma11g01980	Glyma01g43510	0.000366502
Glyma11g09990	Glyma12g02330	0.000327959
Glyma02g45680	Glyma14g03130	0.385547
Glyma04g08230	Glyma06g08300	5.9563e-07
Glyma02g47810	Glyma14g00810	0.19326
Glyma07g34230	Glyma20g01770	0.501005
Glyma20g08070	Glyma07g35950	6.5305e-07
Glyma14g11710	Glyma17g34070	0.116677
Glyma10g41450	Glyma20g25790	1.72752e-05
Glyma14g01030	Glyma02g47620	0.274973
Glyma10g43810	Glyma20g38500	8.61393e-09
Glyma20g35590	Glyma10g32050	0.344823
Glyma07g11220	Glyma09g31040	0.0134574
Glyma03g40300	Glyma19g42910	8.80103e-19
Glyma13g17350	Glyma17g05150	0.00549136
Glyma10g03930	Glyma13g18090	0.0762458
Glyma16g23450	Glyma16g28850	0.447195
Glyma02g10740	Glyma18g52080	0.466876
Glyma20g01720	Glyma07g34070	0.223393
Glyma12g13840	Glyma06g44060	0.650026
Glyma08g42920	Glyma18g10920	0.373973
Glyma09g01920	Glyma15g12860	0.197152
Glyma10g34020	Glyma20g33570	0.910734
Glyma02g07710	Glyma16g26780	0.228922
Glyma04g11040	Glyma06g10840	0.0110162
Glyma16g00210	Glyma12g28490	0.220012
Glyma03g41340	Glyma19g43950	0.973411
Glyma20g22510	Glyma10g28460	0.000435546
Glyma19g03390	Glyma13g05880	0.160775
Glyma20g01460	Glyma07g28080	0.881001
Glyma18g51830	Glyma08g28910	0.0546554
Glyma03g32260	Glyma19g35010	5.02868e-06
Glyma15g41570	Glyma08g17580	2.43448e-09
Glyma04g08580	Glyma06g08690	0.945269
Glyma08g22500	Glyma07g03590	0.88442
Glyma15g05580	Glyma08g19410	0.000755277
Glyma18g44900	Glyma09g40920	0.000738484
Glyma19g01990	Glyma13g04850	0.0500299
Glyma06g08790	Glyma04g08680	0.508157
Glyma07g04100	Glyma16g00810	0.000127887
Glyma01g01770	Glyma09g34140	0.069978
Glyma10g04680	Glyma13g19010	0.887281
Glyma10g30070	Glyma20g37330	0.00010854
Glyma13g29040	Glyma15g10000	0.00196424
Glyma06g40050	Glyma13g35910	0.000186456
Glyma17g03320	Glyma07g37300	0.00630718
Glyma20g16030	Glyma13g10730	5.14012e-05
Glyma08g18510	Glyma15g40450	0.114932
Glyma18g48280	Glyma09g38110	7.33003e-05
Glyma13g29430	Glyma15g09620	0.298488
Glyma06g48310	Glyma04g43600	0.590838
Glyma05g26750	Glyma08g09740	9.02104e-08
Glyma06g43070	Glyma12g15170	0.00134954
Glyma11g35910	Glyma18g02490	0.0938444
Glyma02g10000	Glyma18g52980	3.4618e-09
Glyma19g01010	Glyma05g08630	0.303579
Glyma06g20830	Glyma04g33610	0.719756
Glyma15g23530	Glyma09g11840	3.25625e-08
Glyma18g05180	Glyma11g33000	0.00833776
Glyma08g00800	Glyma05g33200	0.0524587
Glyma15g22170	Glyma09g10050	0.0737359
Glyma19g39010	Glyma03g36360	0.0360706
Glyma08g23190	Glyma07g02900	5.67709e-06
Glyma20g37770	Glyma10g29540	0.0199607
Glyma12g01850	Glyma11g11670	0.0210055
Glyma11g13600	Glyma12g05590	0.00154557
Glyma03g02080	Glyma07g08700	0.00936305
Glyma20g25870	Glyma10g41390	1.97903e-08
Glyma17g34430	Glyma14g11150	0.0738345
Glyma17g36580	Glyma14g08490	0.521397
Glyma09g25080	Glyma10g37760	4.05259e-05
Glyma16g27180	Glyma02g08160	2.70548e-06
Glyma03g40010	Glyma19g42540	3.01224e-05
Glyma11g01180	Glyma01g44340	5.69142e-06
Glyma01g01680	Glyma09g34200	0.000503334
Glyma20g24730	Glyma10g42320	0.0018938
Glyma11g04290	Glyma01g41140	0.000198289
Glyma14g24510	Glyma13g09970	4.4199e-07
Glyma11g09080	Glyma01g36360	0.177886
Glyma14g33210	Glyma13g02750	0.00063416
Glyma05g31330	Glyma08g14570	4.77978e-06
Glyma08g04700	Glyma05g35010	0.00498041
Glyma05g29840	Glyma08g12940	0.0257564
Glyma10g36360	Glyma20g31210	0.283231
Glyma08g12110	Glyma05g28940	6.2931e-05
Glyma03g39510	Glyma19g42120	0.0862124
Glyma12g06360	Glyma11g14420	0.501614
Glyma15g04320	Glyma13g41090	0.0569051
Glyma13g31060	Glyma15g08300	0.907856
Glyma12g07900	Glyma11g15540	0.921009
Glyma12g33000	Glyma13g37470	0.516838
Glyma13g07800	Glyma19g06930	0.196486
Glyma20g31930	Glyma10g35620	1.31478e-06
Glyma05g28870	Glyma08g12020	0.319335
Glyma06g44460	Glyma12g13280	0.0214106
Glyma01g37570	Glyma11g07730	1.26623e-06
Glyma08g14270	Glyma05g31060	0.0395335
Glyma01g27000	Glyma03g14950	0.0739485
Glyma07g03450	Glyma08g22630	0.047429
Glyma16g33540	Glyma09g28940	0.409729
Glyma10g39910	Glyma20g27610	0.00145334
Glyma02g17440	Glyma10g02360	0.00128326
Glyma12g02960	Glyma11g10660	7.82459e-06
Glyma08g38710	Glyma18g21080	5.26614e-11
Glyma05g34980	Glyma08g04740	2.13717e-06
Glyma09g35030	Glyma01g35460	0.113943
Glyma07g15820	Glyma18g39740	0.952744
Glyma06g16110	Glyma04g38800	0.0559166
Glyma02g45700	Glyma14g03120	0.236057
Glyma18g15220	Glyma08g41170	8.84079e-08
Glyma20g06660	Glyma13g11230	0.790378
Glyma14g37260	Glyma02g39160	0.374314
Glyma15g35130	Glyma08g24320	0.510508
Glyma08g23750	Glyma07g02270	0.0197516
Glyma11g12420	Glyma12g04640	0.878176
Glyma04g10420	Glyma06g10340	6.95385e-05
Glyma06g12600	Glyma04g42200	3.77328e-09
Glyma18g53390	Glyma08g48100	2.46899e-05
Glyma01g44280	Glyma11g01230	0.0257615
Glyma05g06050	Glyma17g16350	0.00287544
Glyma08g08240	Glyma05g25220	0.805066
Glyma19g34310	Glyma03g31470	0.51111
Glyma11g20700	Glyma12g07350	0.485215
Glyma08g10160	Glyma05g27200	0.81607
Glyma09g41880	Glyma20g00550	4.57962e-09
Glyma07g06480	Glyma16g03080	0.000893009
Glyma03g20860	Glyma16g11370	0.00369359
Glyma20g26870	Glyma10g40460	0.0966616
Glyma08g16900	Glyma15g42190	0.298794
Glyma20g24050	Glyma10g42950	0.00205976
Glyma17g00480	Glyma07g40300	0.0127374
Glyma01g29280	Glyma03g07390	0.0136686
Glyma03g41400	Glyma19g43990	3.33717e-05
Glyma11g19880	Glyma12g08600	0.57897
Glyma06g14970	Glyma04g39920	0.0284052
Glyma11g09570	Glyma01g35790	4.6167e-06
Glyma14g01500	Glyma02g47250	0.113982
Glyma14g00770	Glyma02g47850	0.938608
Glyma19g06890	Glyma13g07770	0.432596
Glyma07g12750	Glyma03g24450	0.227723
Glyma15g07550	Glyma13g31740	0.754492
Glyma15g31250	Glyma08g24930	0.498108
Glyma18g10110	Glyma08g43440	0.196979
Glyma01g35500	Glyma09g35070	0.114332
Glyma08g07510	Glyma13g08020	7.57286e-05
Glyma08g04820	Glyma05g34890	1.07662e-08
Glyma15g01890	Glyma13g43420	0.0542909
Glyma02g07270	Glyma16g26230	9.78551e-05
Glyma17g04030	Glyma07g36580	0.714239
Glyma08g16200	Glyma15g42690	3.34147e-06
Glyma13g06940	Glyma19g05020	1.04129e-09
Glyma08g24630	Glyma15g29910	0.687474
Glyma15g13670	Glyma09g02790	4.49012e-06
Glyma16g01100	Glyma07g04520	0.00317036
Glyma11g01110	Glyma01g44420	0.00126662
Glyma04g39410	Glyma06g15490	0.113621
Glyma05g26890	Glyma08g09840	0.869866
Glyma16g04460	Glyma19g28950	0.00151311
Glyma12g00510	Glyma09g36870	0.00438182
Glyma01g26580	Glyma03g16140	0.54387
Glyma03g38890	Glyma19g41470	0.00846743
Glyma08g20030	Glyma12g29190	0.695567
Glyma09g36830	Glyma12g00530	0.956045
Glyma03g27790	Glyma19g30650	3.70563e-06
Glyma10g37840	Glyma20g29980	0.0558089
Glyma06g20480	Glyma04g34000	7.57965e-05
Glyma01g42490	Glyma11g02910	0.0100621
Glyma09g38490	Glyma18g47830	0.987226
Glyma04g05810	Glyma06g05820	0.0033058
Glyma09g28400	Glyma16g33200	0.734242
Glyma19g44200	Glyma03g41600	0.0232234
Glyma09g02500	Glyma15g13390	0.136643
Glyma08g39270	Glyma18g19740	9.773e-05
Glyma02g46330	Glyma14g02350	0.024582
Glyma20g33600	Glyma10g33990	0.00680449
Glyma15g12450	Glyma09g01520	0.107484
Glyma05g03480	Glyma17g14020	0.360874
Glyma13g43890	Glyma15g01450	0.843763
Glyma17g20500	Glyma05g09920	0.497896
Glyma05g30270	Glyma08g13430	2.78934e-07
Glyma09g39970	Glyma18g46250	0.00180191
Glyma11g34300	Glyma18g40350	0.080614
Glyma11g11730	Glyma12g01740	0.00190197
Glyma05g27510	Glyma08g10510	0.249564
Glyma08g11930	Glyma05g28780	1.74977e-06
Glyma20g31640	Glyma10g35950	0.0246395
Glyma19g38010	Glyma03g35380	0.133684
Glyma03g25100	Glyma07g13500	0.693899
Glyma02g47700	Glyma14g00960	0.831712
Glyma09g36850	Glyma12g00520	0.0204868
Glyma13g35110	Glyma12g35400	0.442908
Glyma02g47150	Glyma14g01600	0.0528904
Glyma13g40230	Glyma11g15960	0.721536
Glyma12g28780	Glyma16g00440	0.000112628
Glyma17g05720	Glyma13g17000	0.0414122
Glyma09g27910	Glyma16g32760	0.00721662
Glyma18g38050	Glyma08g47060	0.0192549
Glyma04g15820	Glyma06g46730	4.25495e-06
Glyma20g31470	Glyma10g36150	0.233118
Glyma06g15180	Glyma04g39690	0.0949562
Glyma20g31310	Glyma10g36290	0.344898
Glyma20g30410	Glyma10g37270	7.52998e-06
Glyma02g10580	Glyma18g52280	4.86993e-05
Glyma13g38680	Glyma12g31750	0.95115
Glyma10g31510	Glyma20g36070	0.00794533
Glyma08g18580	Glyma15g40370	0.266792
Glyma02g44510	Glyma14g04280	0.696587
Glyma13g32890	Glyma15g06410	0.00016036
Glyma15g19320	Glyma09g07890	0.00124665
Glyma11g10470	Glyma12g02760	0.0729118
Glyma05g08220	Glyma17g12750	1.6957e-05
Glyma13g29670	Glyma15g09390	0.00906276
Glyma18g49230	Glyma09g37430	8.19602e-07
Glyma07g30270	Glyma08g06970	0.115842
Glyma08g12290	Glyma05g29140	0.344467
Glyma20g38120	Glyma10g29180	7.63793e-06
Glyma02g00370	Glyma10g32270	0.000274587
Glyma04g10750	Glyma06g10620	5.00987e-07
Glyma14g40610	Glyma17g37470	0.47215
Glyma05g26830	Glyma08g09820	0.149094
Glyma12g00430	Glyma08g26170	1.08191e-08
Glyma19g31940	Glyma03g29190	0.996192
Glyma03g00670	Glyma19g30100	0.000488318
Glyma01g01860	Glyma09g34040	0.0639613
Glyma17g37450	Glyma14g40630	1.97689e-08
Glyma02g45800	Glyma14g02990	0.268007
Glyma05g28850	Glyma08g11980	0.00107399
Glyma06g18500	Glyma04g36400	3.99934e-07
Glyma12g09590	Glyma11g18880	0.0021453
Glyma09g25090	Glyma16g30080	0.00170606
Glyma04g39890	Glyma06g15000	0.0284005
Glyma03g37150	Glyma19g39760	0.113551
Glyma12g08470	Glyma11g19990	4.64403e-12
Glyma19g31630	Glyma03g28920	0.00209825
Glyma13g28970	Glyma15g10070	0.433289
Glyma20g20600	Glyma10g26240	0.52691
Glyma18g05730	Glyma11g31450	0.00674344
Glyma09g30930	Glyma07g11300	0.0384756
Glyma08g45230	Glyma18g07440	0.0240246
Glyma08g10920	Glyma05g27950	0.0157496
Glyma14g29120	Glyma13g08480	0.421429
Glyma05g26590	Glyma08g09590	8.01943e-07
Glyma03g34130	Glyma19g36850	0.00628774
Glyma20g38700	Glyma10g43960	0.395441
Glyma13g22490	Glyma17g11300	0.000897367
Glyma08g00680	Glyma05g33050	0.631087
Glyma13g03760	Glyma20g10260	0.208548
Glyma06g05730	Glyma04g05710	0.070903
Glyma05g30710	Glyma08g13910	0.0627411
Glyma02g05920	Glyma16g24590	8.20487e-12
Glyma14g06700	Glyma02g42190	0.000302568
Glyma20g28180	Glyma10g39560	0.536659
Glyma10g07550	Glyma13g21430	0.993178
Glyma05g38310	Glyma08g01340	0.000122095
Glyma05g31030	Glyma08g14240	2.28779e-07
Glyma03g05680	Glyma01g31590	0.142694
Glyma03g36680	Glyma19g39330	7.74518e-07
Glyma09g34830	Glyma04g14770	0.06007
Glyma09g41570	Glyma20g00970	0.0157911
Glyma11g05400	Glyma01g39880	0.136633
Glyma13g18900	Glyma10g04590	0.0387577
Glyma20g35930	Glyma10g31680	0.484193
Glyma06g18100	Glyma04g36860	8.20829e-16
Glyma03g12150	Glyma01g24550	6.68303e-09
Glyma08g18950	Glyma15g06050	5.41886e-07
Glyma13g23860	Glyma19g01270	0.307703
Glyma10g43070	Glyma20g23880	1.14609e-08
Glyma05g35750	Glyma08g03900	0.0343002
Glyma03g39020	Glyma19g41590	0.000128437
Glyma19g32820	Glyma03g29920	0.000320626
Glyma17g31400	Glyma14g14750	2.40547e-09
Glyma05g38050	Glyma08g01520	0.000402979
Glyma11g16460	Glyma01g14700	0.109352
Glyma13g03810	Glyma20g10310	0.00205366
Glyma09g30530	Glyma07g11290	0.00199992
Glyma14g04490	Glyma02g44310	0.00297967
Glyma15g00870	Glyma13g44450	0.00287428
Glyma13g28800	Glyma15g10260	4.74403e-05
Glyma17g07030	Glyma13g00970	0.387162
Glyma18g00560	Glyma11g36640	0.903561
Glyma11g01860	Glyma01g43610	0.0046495
Glyma17g05570	Glyma13g17150	0.000311829
Glyma20g37920	Glyma10g29380	0.000153741
Glyma01g22650	Glyma02g11280	0.0444454
Glyma04g02420	Glyma06g02470	0.0437716
Glyma15g12160	Glyma09g01310	0.54309
Glyma03g35280	Glyma19g37930	0.000485171
Glyma03g37370	Glyma19g39970	0.000284961
Glyma04g02120	Glyma06g02220	0.576374
Glyma09g16930	Glyma02g29020	0.843441
Glyma10g05810	Glyma13g20180	0.00101185
Glyma04g33920	Glyma06g20520	0.765834
Glyma13g26820	Glyma15g37830	3.74921e-07
Glyma18g51560	Glyma08g28630	0.00685136
Glyma05g21810	Glyma17g17980	0.000285305
Glyma12g12950	Glyma06g44630	0.0528426
Glyma12g34230	Glyma13g36320	0.219508
Glyma19g38720	Glyma03g36050	0.162941
Glyma14g39160	Glyma02g40820	0.217515
Glyma08g19430	Glyma15g05560	6.02742e-05
Glyma06g33080	Glyma12g18250	0.0024817
Glyma08g10130	Glyma05g27160	0.209843
Glyma08g18720	Glyma15g40170	0.000152356
Glyma06g17440	Glyma04g37650	0.0186447
Glyma06g45930	Glyma12g10810	0.404637
Glyma12g14050	Glyma06g43880	2.00816e-07
Glyma20g01280	Glyma07g29440	1.85072e-07
Glyma03g40780	Glyma19g43490	0.851503
Glyma06g08580	Glyma04g08470	0.296062
Glyma05g32430	Glyma08g16590	0.889117
Glyma03g15130	Glyma01g26840	0.983601
Glyma14g00760	Glyma02g47860	0.064351
Glyma05g29830	Glyma08g12930	0.00729872
Glyma17g02370	Glyma07g38390	0.862971
Glyma05g27910	Glyma08g10880	2.48899e-06
Glyma07g18040	Glyma18g42900	0.00701511
Glyma17g05250	Glyma13g17240	0.0128898
Glyma06g01810	Glyma04g01720	0.0643514
Glyma17g01230	Glyma07g39530	0.162908
Glyma16g05910	Glyma19g26380	4.70862e-05
Glyma10g44520	Glyma20g39280	3.82097e-05
Glyma10g41320	Glyma20g25930	0.00250747
Glyma08g08570	Glyma05g25590	0.604174
Glyma20g32070	Glyma10g35450	0.0226124
Glyma11g12390	Glyma04g01340	0.212767
Glyma14g24760	Glyma13g09580	0.00423138
Glyma13g03270	Glyma14g23630	0.000489944
Glyma09g36330	Glyma12g01020	0.065133
Glyma01g43950	Glyma11g01420	0.00987872
Glyma18g11620	Glyma08g42660	0.0905173
Glyma14g05980	Glyma02g42860	0.00048162
Glyma20g26580	Glyma01g45520	0.00014689
Glyma13g22740	Glyma17g12090	0.936346
Glyma06g09500	Glyma04g09350	0.235524
Glyma04g11070	Glyma06g10860	0.0780302
Glyma15g17030	Glyma09g05740	6.54981e-07
Glyma04g42350	Glyma06g12440	0.00310159
Glyma15g20310	Glyma04g34500	0.00930548
Glyma17g09970	Glyma05g01930	9.42871e-05
Glyma02g01970	Glyma10g02090	0.371862
Glyma16g27940	Glyma02g08820	0.0854742
Glyma13g33470	Glyma07g10080	0.00116036
Glyma03g38840	Glyma19g41410	0.375171
Glyma13g18410	Glyma10g04210	0.328769
Glyma12g09730	Glyma11g18640	0.261918
Glyma11g00630	Glyma01g45030	0.112079
Glyma06g08200	Glyma04g08130	7.36178e-05
Glyma11g13690	Glyma12g05680	0.093799
Glyma10g10180	Glyma02g35240	0.0374914
Glyma10g38180	Glyma16g31910	0.351746
Glyma17g10880	Glyma05g01010	0.0216803
Glyma20g28980	Glyma10g38760	0.0976899
Glyma17g36570	Glyma14g08500	6.10257e-10
Glyma15g12830	Glyma09g01880	0.0893531
Glyma11g03250	Glyma01g42120	0.0314775
Glyma02g28300	Glyma09g16080	0.899152
Glyma19g33510	Glyma03g30610	0.0331785
Glyma12g09870	Glyma11g18390	0.815752
Glyma08g13320	Glyma05g30160	0.343467
Glyma01g43640	Glyma11g01830	0.167085
Glyma10g35490	Glyma20g32030	0.000662899
Glyma13g34210	Glyma12g36030	0.0695975
Glyma17g07470	Glyma13g01330	0.246113
Glyma19g45320	Glyma03g42540	8.10495e-05
Glyma05g34350	Glyma08g05290	0.000490057
Glyma11g09040	Glyma01g36390	0.398583
Glyma11g07720	Glyma01g37580	0.000178299
Glyma17g08220	Glyma02g36460	2.18299e-05
Glyma13g20170	Glyma10g05800	0.835177
Glyma05g23280	Glyma17g16750	0.992158
Glyma12g14900	Glyma12g14670	0.307413
Glyma08g45000	Glyma18g07920	0.450529
Glyma02g07860	Glyma16g26880	0.0270214
Glyma10g00760	Glyma02g00620	9.8056e-07
Glyma17g01350	Glyma07g39390	0.496295
Glyma09g36320	Glyma12g01030	0.0141219
Glyma15g23180	Glyma09g10550	0.0199595
Glyma05g32630	Glyma08g00290	1.09649e-05
Glyma08g20900	Glyma07g01480	0.000101224
Glyma02g09510	Glyma07g27300	0.137479
Glyma13g20430	Glyma10g06130	0.0023992
Glyma05g34110	Glyma08g05580	0.236964
Glyma05g28650	Glyma08g11740	0.0010211
Glyma08g27700	Glyma18g50920	0.15
Glyma19g34570	Glyma03g31800	8.22438e-08
Glyma19g31180	Glyma03g28440	0.372925
Glyma10g33980	Glyma20g33610	0.000698436
Glyma18g42280	Glyma07g17400	4.00329e-09
Glyma15g42650	Glyma08g16160	0.827737
Glyma03g34390	Glyma19g37070	0.000967918
Glyma19g01350	Glyma13g23940	0.000142303
Glyma13g20360	Glyma10g06070	0.0124393
Glyma11g26980	Glyma18g07040	0.347927
Glyma05g09060	Glyma19g00570	0.0184013
Glyma02g48090	Glyma14g00480	0.795843
Glyma19g39550	Glyma03g36900	6.34495e-05
Glyma02g00560	Glyma10g00850	0.260241
Glyma10g33790	Glyma20g33810	0.291612
Glyma13g25000	Glyma07g31440	1.82541e-05
Glyma15g31800	Glyma08g25230	0.0080011
Glyma04g36050	Glyma06g18870	0.00275569
Glyma15g40670	Glyma08g18270	1.18236e-06
Glyma06g14400	Glyma04g40370	0.545882
Glyma10g20540	Glyma02g32000	0.595454
Glyma17g11910	Glyma13g22970	0.0259339
Glyma10g38750	Glyma20g28990	1.57637e-06
Glyma08g00870	Glyma05g33270	0.000115053
Glyma04g00340	Glyma06g00400	0.403588
Glyma19g01100	Glyma05g08530	0.385803
Glyma15g41250	Glyma08g17860	0.650512
Glyma07g05130	Glyma16g01630	0.00978349
Glyma10g43530	Glyma20g23260	0.00282387
Glyma08g20150	Glyma12g29030	2.88236e-05
Glyma20g36020	Glyma10g31560	0.0263084
Glyma14g36190	Glyma02g38030	0.535982
Glyma09g38410	Glyma18g47930	0.00316792
Glyma18g46710	Glyma07g07700	0.349949
Glyma20g06740	Glyma13g11320	0.0270806
Glyma06g01700	Glyma04g01620	0.814422
Glyma03g27560	Glyma19g30530	0.267711
Glyma09g36470	Glyma12g00880	1.96019e-06
Glyma11g31690	Glyma18g05580	8.44122e-05
Glyma20g23020	Glyma10g28850	0.653927
Glyma17g17060	Glyma05g22880	0.253044
Glyma18g45410	Glyma09g40430	0.350348
Glyma15g13630	Glyma09g02740	0.0477915
Glyma07g16260	Glyma18g40290	0.0159011
Glyma17g07770	Glyma02g36990	0.0170835
Glyma16g26130	Glyma02g07180	0.569411
Glyma10g35750	Glyma20g31790	0.00135639
Glyma20g31550	Glyma10g36050	0.699976
Glyma05g34030	Glyma08g05650	0.562422
Glyma05g07830	Glyma17g13180	0.013422
Glyma02g03720	Glyma01g03970	0.0141436
Glyma19g42700	Glyma03g40110	0.0854888
Glyma14g36880	Glyma02g38790	0.0104772
Glyma18g44540	Glyma09g41030	0.627198
Glyma20g24690	Glyma10g42360	0.0170119
Glyma01g05540	Glyma02g11860	0.225525
Glyma10g34120	Glyma20g33440	0.159487
Glyma10g43740	Glyma20g38450	4.31527e-08
Glyma15g16190	Glyma09g04660	0.84042
Glyma10g36720	Glyma20g30870	0.0748679
Glyma17g00810	Glyma07g39990	0.00106617
Glyma05g34060	Glyma08g05640	0.12168
Glyma14g07820	Glyma06g03290	5.02657e-05
Glyma19g35200	Glyma03g32470	0.760586
Glyma11g37230	Glyma18g01190	0.00440261
Glyma12g20800	Glyma06g40350	0.782043
Glyma07g39290	Glyma17g01440	0.0453153
Glyma03g32960	Glyma19g35670	0.0266178
Glyma20g31510	Glyma10g36090	3.66678e-05
Glyma20g38480	Glyma10g43770	0.575096
Glyma02g45560	Glyma14g03310	0.283086
Glyma09g38040	Glyma18g48350	0.314989
Glyma20g24380	Glyma10g42650	3.6035e-06
Glyma20g25480	Glyma07g10760	0.0103263
Glyma13g28830	Glyma15g10220	0.0251645
Glyma13g37530	Glyma12g32940	0.697474
Glyma10g36520	Glyma20g31060	5.40141e-06
Glyma19g30580	Glyma03g27600	0.465318
Glyma16g27010	Glyma02g08010	3.17213e-05
Glyma18g05030	Glyma11g33200	0.72275
Glyma17g07920	Glyma02g36800	0.357521
Glyma10g38720	Glyma20g29020	0.0272689
Glyma12g01130	Glyma09g36200	0.0209515
Glyma18g46300	Glyma09g39910	0.957643
Glyma20g23280	Glyma10g43510	9.14271e-06
Glyma16g04400	Glyma19g29010	0.0020123
Glyma13g38290	Glyma12g32180	0.000382261
Glyma18g11630	Glyma08g42650	0.0571873
Glyma04g38280	Glyma06g16770	0.260975
Glyma05g25980	Glyma08g08920	0.0301183
Glyma20g28670	Glyma10g39140	0.466912
Glyma03g38610	Glyma19g41200	0.00166107
Glyma03g33430	Glyma19g36160	0.376524
Glyma02g01980	Glyma10g02120	0.263288
Glyma18g08660	Glyma08g44090	0.302411
Glyma02g36240	Glyma10g08680	0.513046
Glyma07g31000	Glyma08g06310	0.0149754
Glyma13g33950	Glyma12g36300	0.692368
Glyma18g46210	Glyma09g40010	0.670168
Glyma11g13500	Glyma12g05510	1.36351e-05
Glyma15g17230	Glyma09g05880	0.571238
Glyma16g00320	Glyma12g28650	3.70618e-08
Glyma07g39780	Glyma17g01000	0.019451
Glyma12g00420	Glyma08g26160	0.0499981
Glyma01g42480	Glyma11g02920	0.174628
Glyma19g43320	Glyma03g40660	0.00492269
Glyma13g43260	Glyma15g02080	0.23183
Glyma14g07640	Glyma17g37320	0.370505
Glyma12g28760	Glyma16g00420	0.704752
Glyma17g09650	Glyma05g02290	0.658488
Glyma02g38540	Glyma14g36670	0.270818
Glyma05g21620	Glyma17g18110	0.568812
Glyma12g35110	Glyma13g35440	0.0101593
Glyma09g40910	Glyma18g44910	0.251489
Glyma11g11060	Glyma12g03260	1.46514e-06
Glyma18g47750	Glyma09g38570	6.87401e-08
Glyma02g39240	Glyma14g37370	0.00737445
Glyma18g02260	Glyma11g36180	0.783845
Glyma08g39310	Glyma18g19710	0.000514614
Glyma13g43060	Glyma15g02320	0.000671447
Glyma09g38730	Glyma18g47600	0.816057
Glyma08g18850	Glyma15g06170	0.00427424
Glyma04g08480	Glyma06g08590	0.000171406
Glyma07g14830	Glyma03g00490	0.72373
Glyma05g05200	Glyma17g15500	0.0197116
Glyma11g12580	Glyma12g04790	0.25144
Glyma08g09290	Glyma05g26380	0.171283
Glyma11g37620	Glyma18g01570	0.594803
Glyma08g21860	Glyma07g02200	0.252193
Glyma05g25810	Glyma08g08770	0.946498
Glyma09g34030	Glyma01g01870	0.408094
Glyma12g01880	Glyma11g11650	0.0236062
Glyma16g33760	Glyma09g29180	0.234903
Glyma08g08850	Glyma05g25910	0.841167
Glyma06g09870	Glyma04g09790	0.115902
Glyma01g41070	Glyma11g04360	0.213237
Glyma14g36550	Glyma02g38530	4.76341e-05
Glyma17g09920	Glyma05g02000	0.633637
Glyma18g08250	Glyma08g44560	0.0265779
Glyma17g11820	Glyma13g23060	0.000394109
Glyma03g41060	Glyma19g43710	0.596143
Glyma15g40380	Glyma08g18570	0.171407
Glyma06g09980	Glyma04g09920	0.00226482
Glyma07g08090	Glyma09g39850	0.275986
Glyma06g46500	Glyma12g10260	0.024981
Glyma01g43850	Glyma11g01320	0.0298949
Glyma13g32540	Glyma15g06770	1.55639e-05
Glyma12g02410	Glyma11g10060	0.00128052
Glyma07g13330	Glyma03g25460	0.00353677
Glyma18g38620	Glyma08g47320	0.594855
Glyma02g16900	Glyma10g02880	0.00647901
Glyma13g37260	Glyma12g33180	0.00194738
Glyma17g14960	Glyma05g04530	0.00245155
Glyma13g25870	Glyma15g36180	0.00526935
Glyma07g02860	Glyma08g23220	0.855523
Glyma11g09950	Glyma12g02290	0.826731
Glyma19g29610	Glyma03g01030	0.026608
Glyma09g34870	Glyma01g35330	0.848217
Glyma03g38490	Glyma19g41090	0.0390206
Glyma02g11420	Glyma07g33680	0.487385
Glyma14g01110	Glyma02g47570	0.799561
Glyma10g03200	Glyma02g16620	0.697452
Glyma09g09840	Glyma15g21910	0.00093369
Glyma05g22290	Glyma17g17530	7.40557e-10
Glyma18g12180	Glyma08g42490	0.0185349
Glyma14g33130	Glyma13g02790	2.38235e-07
Glyma10g40640	Glyma20g26700	0.503756
Glyma09g07610	Glyma15g18820	0.0209711
Glyma08g47960	Glyma18g53500	0.668918
Glyma15g06990	Glyma13g32330	0.0033191
Glyma10g01670	Glyma02g01620	1.62015e-06
Glyma13g22380	Glyma17g11200	0.0103246
Glyma10g41230	Glyma20g26040	0.00399752
Glyma05g26390	Glyma08g09300	0.230669
Glyma17g31060	Glyma14g15360	0.476031
Glyma20g02690	Glyma07g34890	0.085938
Glyma18g52520	Glyma02g10390	3.2106e-07
Glyma03g39890	Glyma19g42440	0.000355
Glyma05g08750	Glyma19g00260	0.187159
Glyma03g37180	Glyma19g39790	0.988304
Glyma03g29700	Glyma19g32550	1.31239e-12
Glyma03g27750	Glyma19g30630	0.00170652
Glyma03g34780	Glyma19g37460	0.00182457
Glyma20g02370	Glyma07g34620	0.00126337
Glyma07g18030	Glyma18g42850	0.0820677
Glyma01g40770	Glyma11g04560	1.4865e-11
Glyma02g39540	Glyma14g37570	0.436105
Glyma02g13380	Glyma01g08080	0.603572
Glyma10g42230	Glyma20g24810	0.0233856
Glyma01g41500	Glyma11g03920	3.70775e-05
Glyma06g45200	Glyma12g11780	0.00641315
Glyma19g36100	Glyma03g33380	0.331751
Glyma17g08520	Glyma05g00560	0.00153914
Glyma10g35010	Glyma20g32550	0.00219079
Glyma02g07350	Glyma16g26340	0.430173
Glyma14g05200	Glyma02g43680	0.0435506
Glyma09g02490	Glyma15g13380	0.507135
Glyma20g25380	Glyma10g41760	0.894094
Glyma12g10780	Glyma06g45950	0.979539
Glyma13g43900	Glyma15g01440	0.44205
Glyma17g00790	Glyma07g40020	5.65662e-06
Glyma19g32930	Glyma03g30060	1.86584e-05
Glyma19g38580	Glyma03g35960	0.522001
Glyma16g08450	Glyma01g01190	2.88044e-07
Glyma17g11140	Glyma05g00770	0.176161
Glyma16g26070	Glyma02g07080	2.09119e-05
Glyma20g22470	Glyma10g28430	9.31076e-05
Glyma05g25240	Glyma08g08260	2.50395e-05
Glyma12g07300	Glyma11g20660	5.45225e-06
Glyma05g03500	Glyma17g14060	0.57305
Glyma17g08180	Glyma02g36500	1.64235e-10
Glyma09g27660	Glyma16g32650	7.54975e-06
Glyma11g09500	Glyma01g35930	2.42763e-06
Glyma06g19460	Glyma04g35330	0.917565
Glyma20g37580	Glyma10g29720	0.105117
Glyma11g14040	Glyma12g06010	0.348391
Glyma08g11850	Glyma05g28730	0.671526
Glyma09g41730	Glyma18g43940	0.203824
Glyma12g09100	Glyma11g19400	0.0112882
Glyma07g05200	Glyma16g01730	0.0632816
Glyma03g00640	Glyma19g30140	6.06818e-05
Glyma12g09500	Glyma11g18980	0.000374488
Glyma01g34650	Glyma03g02500	0.868735
Glyma08g39990	Glyma18g18220	0.0820647
Glyma04g39480	Glyma06g15380	0.360626
Glyma11g09160	Glyma01g36280	3.66054e-05
Glyma05g14440	Glyma19g18350	0.109491
Glyma08g12840	Glyma05g29730	0.102698
Glyma09g38460	Glyma18g47860	2.9128e-06
Glyma11g07490	Glyma01g37800	9.65285e-07
Glyma05g26180	Glyma08g09120	0.0143886
Glyma02g38590	Glyma14g36780	0.645134
Glyma05g01980	Glyma17g09940	0.000691473
Glyma20g01040	Glyma07g20500	0.85825
Glyma03g28160	Glyma19g30920	0.00209051
Glyma07g00570	Glyma08g23840	3.31355e-05
Glyma02g34950	Glyma10g10440	0.159256
Glyma12g11660	Glyma06g45370	3.74639e-10
Glyma19g25660	Glyma16g06210	9.21871e-05
Glyma12g30500	Glyma17g05430	0.000751111
Glyma18g06500	Glyma11g29490	0.574291
Glyma17g16700	Glyma05g23540	0.000645386
Glyma06g07760	Glyma04g07660	0.874676
Glyma08g15460	Glyma05g32170	0.998411
Glyma07g06810	Glyma16g03370	2.82459e-06
Glyma08g29160	Glyma18g52030	0.10351
Glyma03g03490	Glyma01g33380	1.74398e-07
Glyma12g36040	Glyma13g34190	2.1673e-08
Glyma19g27110	Glyma16g05660	0.496242
Glyma09g26980	Glyma16g32270	3.69404e-05
Glyma09g33490	Glyma01g02480	0.0061005
Glyma13g31910	Glyma15g07400	2.22991e-07
Glyma07g12000	Glyma09g30210	0.134138
Glyma02g13980	Glyma01g09520	0.325288
Glyma13g23020	Glyma17g11850	0.831523
Glyma06g07560	Glyma04g07440	0.0267115
Glyma08g23830	Glyma07g00580	7.46563e-05
Glyma13g29260	Glyma15g09830	0.00527319
Glyma12g08170	Glyma11g20420	0.00064466
Glyma06g09510	Glyma04g09370	0.0107564
Glyma10g11850	Glyma02g30360	0.0263969
Glyma08g08280	Glyma05g25260	0.846219
Glyma20g31730	Glyma10g35890	0.294867
Glyma05g21110	Glyma17g18320	0.000975282
Glyma20g32980	Glyma10g34570	4.83276e-09
Glyma18g46410	Glyma09g39780	4.10706e-07
Glyma09g38500	Glyma18g47820	0.0947292
Glyma05g30560	Glyma08g13720	2.40718e-05
Glyma03g31140	Glyma19g33980	7.61146e-05
Glyma08g15870	Glyma15g42440	0.269484
Glyma08g03200	Glyma05g36380	0.567721
Glyma16g27590	Glyma02g08460	4.83416e-07
Glyma18g02340	Glyma11g36090	0.0101283
Glyma13g31440	Glyma15g07900	0.343905
Glyma20g39100	Glyma10g44290	6.55831e-05
Glyma05g34130	Glyma08g05560	0.00173211
Glyma13g23650	Glyma17g12390	1.56894e-08
Glyma18g06890	Glyma11g27330	0.000655713
Glyma07g04840	Glyma16g01420	0.230196
Glyma18g00980	Glyma11g37050	0.423158
Glyma14g06780	Glyma02g42130	0.000131362
Glyma15g02880	Glyma13g42490	0.0947165
Glyma10g37310	Glyma20g30400	0.254084
Glyma11g09810	Glyma12g02130	0.989643
Glyma06g11540	Glyma04g43150	0.642163
Glyma06g03680	Glyma04g03590	7.00907e-10
Glyma14g06350	Glyma02g42510	0.69229
Glyma13g05300	Glyma19g02520	0.519368
Glyma15g42220	Glyma08g16850	0.0303241
Glyma16g02670	Glyma07g06070	6.38753e-05
Glyma10g41830	Glyma20g25220	0.000255748
Glyma08g42110	Glyma18g13110	3.45477e-07
Glyma17g34120	Glyma14g11670	0.948828
Glyma06g01690	Glyma04g01610	0.826021
Glyma01g36600	Glyma11g08750	0.0329933
Glyma04g00230	Glyma06g00280	0.843932
Glyma09g04990	Glyma15g15840	0.934414
Glyma07g13980	Glyma03g26310	0.000477498
Glyma07g33470	Glyma02g14990	2.90121e-05
Glyma19g34070	Glyma03g31220	9.73317e-09
Glyma11g03730	Glyma01g41630	2.22095e-06
Glyma13g02250	Glyma14g33830	0.0131255
Glyma02g03570	Glyma01g04130	0.00114534
Glyma07g33010	Glyma02g15490	0.0169288
Glyma16g04280	Glyma19g29130	0.00362986
Glyma13g34050	Glyma12g36210	0.00112909
Glyma09g39560	Glyma18g46690	0.261322
Glyma03g36720	Glyma19g39370	0.0175525
Glyma08g16770	Glyma15g42300	0.280383
Glyma04g02830	Glyma06g02840	0.0313105
Glyma12g16160	Glyma06g42310	0.953056
Glyma03g14960	Glyma01g26990	0.371251
Glyma18g24530	Glyma08g45700	0.0263961
Glyma16g00360	Glyma12g28670	0.0495764
Glyma03g39570	Glyma19g42180	0.682121
Glyma07g27380	Glyma08g05340	2.57277e-05
Glyma10g34000	Glyma20g33590	1.14938e-09
Glyma17g35140	Glyma14g10050	0.00379878
Glyma09g40060	Glyma18g46140	0.016125
Glyma02g47560	Glyma14g01130	0.678235
Glyma02g47610	Glyma14g01040	0.00520421
Glyma05g01740	Glyma17g10150	0.00285189
Glyma02g15010	Glyma07g33450	0.0209222
Glyma10g28810	Glyma20g22920	0.00716062
Glyma02g01770	Glyma10g01840	0.00980913
Glyma08g05930	Glyma05g33770	0.15523
Glyma05g04460	Glyma17g14910	0.228506
Glyma12g28610	Glyma16g00280	0.620644
Glyma15g02110	Glyma13g43230	8.2875e-08
Glyma10g41020	Glyma20g26260	0.128259
Glyma06g13290	Glyma04g41530	1.29822e-06
Glyma18g46820	Glyma09g39450	0.512196
Glyma02g38580	Glyma14g36770	0.729819
Glyma07g10790	Glyma09g31270	0.000996719
Glyma15g01540	Glyma13g43820	0.216925
Glyma03g14980	Glyma01g26970	0.0090594
Glyma18g29500	Glyma08g38260	2.17127e-06
Glyma17g15050	Glyma05g04620	7.85979e-06
Glyma17g13190	Glyma05g07820	0.00122152
Glyma13g21730	Glyma10g07950	0.0295802
Glyma10g38230	Glyma20g29620	0.0589755
Glyma15g31280	Glyma08g24850	0.189747
Glyma10g31190	Glyma20g36330	3.11735e-07
Glyma15g41230	Glyma08g17870	8.43365e-07
Glyma03g34030	Glyma19g36780	0.388612
Glyma17g07290	Glyma13g01160	0.000368793
Glyma12g30000	Glyma13g39880	0.0073227
Glyma12g04650	Glyma11g12430	0.0305484
Glyma16g06360	Glyma19g25270	0.0276523
Glyma13g11150	Glyma20g06540	0.42344
Glyma15g35240	Glyma13g25480	0.00653921
Glyma17g18260	Glyma05g21270	0.623088
Glyma04g01810	Glyma06g01920	0.00188144
Glyma04g09950	Glyma06g10000	0.00113233
Glyma18g00410	Glyma11g36510	0.00455828
Glyma13g24540	Glyma07g31980	0.189583
Glyma04g08330	Glyma06g08450	0.00055805
Glyma09g28340	Glyma16g33150	0.383943
Glyma10g42940	Glyma20g24070	3.77901e-08
Glyma08g23110	Glyma07g03000	4.75448e-06
Glyma14g05810	Glyma02g42680	0.00128553
Glyma19g30540	Glyma03g27570	0.153811
Glyma09g35170	Glyma01g35580	0.168002
Glyma14g28410	Glyma13g08910	0.000865973
Glyma09g28440	Glyma16g33230	0.62933
Glyma12g02640	Glyma11g10350	0.397278
Glyma13g21920	Glyma10g08120	0.522788
Glyma12g08310	Glyma11g20180	0.740437
Glyma19g22780	Glyma05g06420	0.1349
Glyma13g01360	Glyma17g07480	3.05641e-07
Glyma15g23580	Glyma09g12020	1.40019e-12
Glyma01g36180	Glyma11g09260	0.212874
Glyma08g00520	Glyma05g32900	4.13254e-07
Glyma16g27630	Glyma02g08500	0.0153729
Glyma03g41050	Glyma19g43700	0.00159583
Glyma09g34370	Glyma01g01410	4.06773e-08
Glyma18g04040	Glyma11g34270	2.05203e-06
Glyma03g28640	Glyma19g31380	0.104285
Glyma14g17090	Glyma17g29650	0.262831
Glyma16g33850	Glyma09g29420	0.00233825
Glyma19g35960	Glyma03g33240	0.0128213
Glyma06g16230	Glyma04g38760	1.71199e-05
Glyma20g02130	Glyma07g34400	0.122132
Glyma09g40640	Glyma18g45210	0.112912
Glyma06g00230	Glyma04g00200	5.09228e-05
Glyma04g01590	Glyma06g01670	0.00479717
Glyma03g37550	Glyma19g40170	0.900077
Glyma03g04010	Glyma01g32870	0.00289326
Glyma15g05130	Glyma08g19900	2.4133e-07
Glyma06g15890	Glyma04g39090	8.01081e-06
Glyma06g06110	Glyma04g06110	0.404659
Glyma08g04460	Glyma05g35260	0.000535773
Glyma05g25900	Glyma08g08840	0.00017895
Glyma10g02460	Glyma02g17330	0.861681
Glyma20g28110	Glyma10g39650	0.412141
Glyma07g15950	Glyma18g39920	0.0124349
Glyma12g08260	Glyma11g20250	0.0698849
Glyma07g08390	Glyma03g01890	3.97996e-05
Glyma06g07730	Glyma04g07610	0.40994
Glyma20g26920	Glyma10g40410	0.365692
Glyma08g40690	Glyma18g16690	2.56577e-06
Glyma18g53890	Glyma08g47590	0.875345
Glyma10g40120	Glyma20g27290	0.353226
Glyma02g08050	Glyma16g27060	0.884769
Glyma18g03240	Glyma11g35100	0.240702
Glyma16g01440	Glyma07g04860	0.0679219
Glyma09g36080	Glyma12g01260	0.00463546
Glyma07g16680	Glyma18g41230	0.242387
Glyma13g42740	Glyma15g02690	0.0788048
Glyma07g08130	Glyma03g01700	0.662274
Glyma09g10390	Glyma15g22520	0.629376
Glyma03g35550	Glyma19g38180	7.77833e-06
Glyma17g04970	Glyma13g17540	0.634928
Glyma01g44190	Glyma11g01670	0.00119844
Glyma16g10820	Glyma03g21610	0.618397
Glyma08g28820	Glyma18g51680	0.210652
Glyma20g33480	Glyma10g34100	0.782682
Glyma17g32900	Glyma14g13790	0.212916
Glyma13g19560	Glyma10g05190	0.577569
Glyma18g52050	Glyma02g10770	0.740134
Glyma03g33900	Glyma12g29920	5.8216e-06
Glyma09g38640	Glyma18g47670	0.0758873
Glyma03g28460	Glyma19g31200	1.0451e-06
Glyma11g01880	Glyma01g43590	0.141806
Glyma10g03020	Glyma03g30810	0.259256
Glyma09g34960	Glyma01g35410	0.0955288
Glyma02g11760	Glyma01g05360	0.0451454
Glyma10g37680	Glyma20g30130	0.210793
Glyma17g01780	Glyma07g38970	0.229125
Glyma15g03190	Glyma13g42230	0.132743
Glyma05g02400	Glyma17g09510	0.0421528
Glyma05g34800	Glyma08g04880	0.207521
Glyma15g40740	Glyma08g18330	0.0515994
Glyma01g35750	Glyma11g09610	0.0555445
Glyma05g33090	Glyma08g00690	0.3761
Glyma07g33400	Glyma02g15050	0.0747473
Glyma08g44950	Glyma18g07960	0.996739
Glyma18g10760	Glyma08g43120	0.307412
Glyma13g35750	Glyma12g34830	0.857441
Glyma05g04660	Glyma17g15090	0.0364586
Glyma07g04190	Glyma16g00900	0.000108353
Glyma18g02500	Glyma11g35900	0.360811
Glyma13g05080	Glyma19g02270	0.521069
Glyma02g13520	Glyma01g08230	0.0567052
Glyma17g18690	Glyma05g18260	3.04156e-05
Glyma12g22340	Glyma06g39710	0.508677
Glyma06g22440	Glyma04g32080	0.933405
Glyma14g13100	Glyma17g33350	0.0925754
Glyma13g25020	Glyma07g31400	0.0455384
Glyma18g11530	Glyma08g42710	0.0053704
Glyma13g35960	Glyma06g40480	0.863948
Glyma06g09690	Glyma04g09600	0.00167868
Glyma07g23190	Glyma09g21050	1.02351e-07
Glyma15g00320	Glyma13g45010	8.58968e-05
Glyma12g14000	Glyma06g43930	0.00166786
Glyma10g43840	Glyma20g38530	0.0119128
Glyma15g16810	Glyma09g05490	0.621798
Glyma10g42990	Glyma20g24010	0.120654
Glyma16g18090	Glyma08g34790	0.183587
Glyma05g28810	Glyma08g11960	0.141054
Glyma05g25530	Glyma08g08510	0.0147282
Glyma10g43460	Glyma20g23350	4.23373e-06
Glyma10g35690	Glyma20g31840	6.41617e-05
Glyma13g18720	Glyma10g04460	0.359592
Glyma10g29080	Glyma20g38250	0.098788
Glyma03g41730	Glyma19g44350	0.127743
Glyma05g23740	Glyma17g16580	0.7363
Glyma18g49980	Glyma08g26500	0.109856
Glyma06g17710	Glyma04g37380	0.0242169
Glyma08g15310	Glyma05g31990	0.481167
Glyma09g35970	Glyma12g01360	0.260833
Glyma09g15820	Glyma02g26700	4.24775e-09
Glyma08g09870	Glyma05g26900	0.237857
Glyma06g02200	Glyma04g02100	0.910851
Glyma09g34590	Glyma01g35170	0.842519
Glyma18g38750	Glyma08g47360	0.19502
Glyma17g08300	Glyma02g36380	0.00106289
Glyma19g02720	Glyma13g05490	5.22443e-07
Glyma02g03930	Glyma01g03790	0.00920438
Glyma10g03680	Glyma02g16120	6.14017e-05
Glyma03g40320	Glyma19g42930	2.00689e-05
Glyma13g20190	Glyma10g05820	0.55343
Glyma16g32710	Glyma09g27850	0.00875651
Glyma06g15910	Glyma04g39070	0.0777843
Glyma01g38270	Glyma11g07330	0.13942
Glyma18g03740	Glyma11g34650	0.628793
Glyma18g39550	Glyma07g15730	9.354e-06
Glyma18g53730	Glyma08g47760	0.835376
Glyma05g33510	Glyma08g06220	2.98242e-05
Glyma08g03470	Glyma05g36170	0.0813613
Glyma08g23130	Glyma07g02970	5.54009e-06
Glyma20g25860	Glyma10g41400	0.107021
Glyma04g11180	Glyma06g10940	2.95321e-09
Glyma17g16950	Glyma05g23110	1.36532e-07
Glyma05g03060	Glyma17g13710	0.37293
Glyma19g01300	Glyma13g23890	0.815015
Glyma11g05990	Glyma01g39280	2.3263e-05
Glyma09g29470	Glyma16g33880	0.0385915
Glyma03g40050	Glyma19g42600	0.694979
Glyma10g40770	Glyma20g26520	2.77651e-05
Glyma20g26790	Glyma10g40530	0.212683
Glyma19g02420	Glyma13g05220	0.0348924
Glyma08g26880	Glyma18g50120	0.571594
Glyma03g01960	Glyma07g08570	1.09527e-06
Glyma08g46380	Glyma18g36060	0.0107132
Glyma15g12080	Glyma09g01250	0.327889
Glyma13g28850	Glyma15g10200	0.78324
Glyma01g10610	Glyma08g36540	2.36476e-07
Glyma05g01290	Glyma17g10590	0.000582003
Glyma09g40420	Glyma18g45420	0.376311
Glyma10g43820	Glyma20g38510	3.44099e-05
Glyma18g45010	Glyma01g32170	2.57913e-08
Glyma12g01150	Glyma09g36160	0.00632399
Glyma09g04890	Glyma15g15980	0.000529915
Glyma01g02990	Glyma02g04610	1.19068e-06
Glyma10g40920	Glyma20g26380	0.000616788
Glyma18g51930	Glyma08g29050	0.556679
Glyma05g04330	Glyma17g14810	0.147133
Glyma17g34990	Glyma14g10520	7.01155e-07
Glyma19g01450	Glyma13g04360	0.0055289
Glyma03g02290	Glyma07g09020	0.00206259
Glyma04g08190	Glyma06g08250	0.00283935
Glyma15g18770	Glyma09g07540	1.2911e-09
Glyma04g12890	Glyma06g47850	3.12878e-09
Glyma07g16040	Glyma18g39970	0.0657808
Glyma08g43170	Glyma18g10470	0.00612847
Glyma04g41040	Glyma06g13800	0.00629651
Glyma09g35730	Glyma12g01620	1.08188e-16
Glyma11g02900	Glyma01g42520	0.244511
Glyma15g02280	Glyma13g43090	3.5318e-06
Glyma14g23590	Glyma13g03220	5.55694e-08
Glyma19g32680	Glyma03g29800	0.247874
Glyma05g20480	Glyma17g20090	0.000528705
Glyma15g12590	Glyma09g01670	0.955706
Glyma11g12310	Glyma12g04520	0.167787
Glyma16g27870	Glyma02g08760	0.00168067
Glyma20g02850	Glyma07g35000	0.038693
Glyma02g09530	Glyma07g27410	6.07362e-11
Glyma01g22720	Glyma02g11340	8.41243e-06
Glyma09g09970	Glyma15g22050	0.962675
Glyma05g38580	Glyma08g01050	0.659416
Glyma10g42610	Glyma20g24420	0.471052
Glyma09g31330	Glyma07g10640	0.000875086
Glyma13g29020	Glyma15g10020	0.0273121
Glyma11g06730	Glyma01g38570	0.24497
Glyma06g00750	Glyma04g00730	0.000477465
Glyma12g28830	Glyma16g00480	0.0075304
Glyma18g20850	Glyma08g38870	0.0257438
Glyma08g10970	Glyma05g28000	3.41259e-05
Glyma17g16240	Glyma05g05890	0.881185
Glyma19g00410	Glyma05g08900	3.57839e-05
Glyma08g28920	Glyma18g51840	0.0408558
Glyma11g14310	Glyma12g06240	0.155201
Glyma20g01580	Glyma07g33950	0.199337
Glyma04g33180	Glyma06g21080	0.435359
Glyma13g02390	Glyma14g33750	1.37259e-09
Glyma08g44570	Glyma18g08240	6.65894e-06
Glyma06g12870	Glyma04g41900	0.214
Glyma03g28600	Glyma19g31340	0.654076
Glyma07g00400	Glyma08g24050	0.860571
Glyma03g39320	Glyma19g41890	0.81418
Glyma04g36790	Glyma06g18150	9.0742e-06
Glyma19g01240	Glyma13g23830	0.312079
Glyma04g14250	Glyma06g47560	0.435935
Glyma01g26600	Glyma03g15880	0.00231942
Glyma04g12470	Glyma06g48040	0.000142813
Glyma02g07790	Glyma16g26820	0.114322
Glyma02g15070	Glyma07g33380	1.79631e-09
Glyma20g29930	Glyma10g37890	0.563025
Glyma10g00570	Glyma02g00770	7.77063e-07
Glyma20g02800	Glyma07g34950	0.639882
Glyma07g30550	Glyma08g06720	0.000216086
Glyma17g01910	Glyma07g38810	1.01169e-06
Glyma19g29800	Glyma03g00870	3.82641e-09
Glyma16g26790	Glyma02g07720	0.410493
Glyma03g38100	Glyma19g40700	0.00560946
Glyma07g12850	Glyma03g24610	0.520594
Glyma04g41240	Glyma06g13610	0.124013
Glyma17g09260	Glyma05g02600	0.695289
Glyma14g07960	Glyma17g37050	0.12912
Glyma12g20470	Glyma06g40430	0.810838
Glyma15g40800	Glyma08g18160	0.287741
Glyma02g01410	Glyma10g01430	0.0440058
Glyma10g41950	Glyma20g25090	0.00212649
Glyma05g33540	Glyma08g06170	1.33245e-11
Glyma01g29150	Glyma03g07350	1.00458e-06
Glyma17g36160	Glyma14g09000	1.54894e-05
Glyma17g13670	Glyma05g03010	0.145214
Glyma16g27580	Glyma02g08450	0.122163
Glyma08g47010	Glyma18g37650	0.632138
Glyma18g02870	Glyma11g35560	0.0185179
Glyma12g06790	Glyma11g14840	0.0156576
Glyma04g00310	Glyma06g00360	5.60043e-05
Glyma10g31540	Glyma20g36040	0.822875
Glyma01g44990	Glyma20g28150	1.95245e-08
Glyma01g06380	Glyma02g12450	6.35798e-08
Glyma20g34850	Glyma10g32780	0.00435052
Glyma07g11310	Glyma09g30910	0.0283923
Glyma19g35650	Glyma03g32940	0.0364605
Glyma13g26850	Glyma15g37860	0.00239216
Glyma07g37710	Glyma17g02920	0.0619542
Glyma11g08000	Glyma01g37300	0.977549
Glyma05g03770	Glyma17g14280	0.0198288
Glyma04g14980	Glyma06g47070	0.0328574
Glyma04g00700	Glyma06g00740	0.887707
Glyma02g31280	Glyma10g12530	0.113388
Glyma07g39150	Glyma17g01590	0.610244
Glyma17g04280	Glyma07g36120	5.84733e-05
Glyma17g07210	Glyma13g01100	0.284041
Glyma20g38960	Glyma10g44190	0.0731286
Glyma10g37690	Glyma20g30120	0.425057
Glyma07g05510	Glyma16g02030	0.92478
Glyma06g06990	Glyma04g06910	0.0326841
Glyma01g45150	Glyma11g00520	0.395498
Glyma20g29790	Glyma10g38020	1.26558e-05
Glyma05g34850	Glyma08g04840	0.0275704
Glyma14g09600	Glyma17g35570	0.713641
Glyma19g00310	Glyma05g08800	0.00530924
Glyma16g32810	Glyma09g27920	0.592947
Glyma20g23910	Glyma10g43050	0.141807
Glyma08g03320	Glyma05g36300	0.133615
Glyma02g45960	Glyma14g02780	0.000252216
Glyma06g03950	Glyma04g03850	0.845626
Glyma06g19850	Glyma04g34840	0.10262
Glyma07g29560	Glyma20g01230	0.414671
Glyma05g37380	Glyma08g02170	0.0620456
Glyma19g38860	Glyma03g36210	3.45353e-07
Glyma07g38200	Glyma17g02530	0.0481822
Glyma20g00930	Glyma07g20070	0.0507847
Glyma01g16140	Glyma11g17160	0.242503
Glyma01g40390	Glyma11g04900	0.763258
Glyma13g40850	Glyma15g04590	0.0245423
Glyma10g02230	Glyma02g02100	0.00275981
Glyma05g36500	Glyma08g03070	0.216656
Glyma20g28170	Glyma10g39570	0.254001
Glyma11g00250	Glyma01g45560	0.239221
Glyma12g32920	Glyma13g37540	0.802686
Glyma17g13220	Glyma05g07790	0.0227655
Glyma05g03050	Glyma17g13700	0.639696
Glyma01g35260	Glyma09g34700	0.138495
Glyma17g14010	Glyma05g03470	0.00257793
Glyma04g40980	Glyma06g13870	0.0325515
Glyma20g32000	Glyma10g35520	0.0442966
Glyma13g16870	Glyma17g05840	3.37006e-08
Glyma12g12230	Glyma06g45050	0.0820056
Glyma19g40630	Glyma03g38020	0.939293
Glyma18g10830	Glyma08g43060	1.36044e-08
Glyma07g34410	Glyma20g02150	0.983098
Glyma03g35870	Glyma19g38530	0.316424
Glyma14g07770	Glyma17g37200	0.106395
Glyma13g34850	Glyma12g35580	0.0178448
Glyma17g08320	Glyma02g36360	0.0864876
Glyma12g26170	Glyma06g35630	0.000820401
Glyma10g43190	Glyma20g23700	0.0016216
Glyma17g31050	Glyma14g15370	0.00026562
Glyma17g29730	Glyma14g17270	0.379951
Glyma03g41350	Glyma19g43970	0.020148
Glyma09g01360	Glyma07g39590	1.90154e-05
Glyma07g07410	Glyma16g03820	0.0662419
Glyma05g30510	Glyma08g13640	3.01171e-05
Glyma18g18050	Glyma08g40110	0.00108192
Glyma13g18430	Glyma10g04240	0.00223148
Glyma02g43280	Glyma14g06320	0.416279
Glyma18g33460	Glyma08g46250	0.00136887
Glyma08g47640	Glyma18g53850	0.38083
Glyma09g40530	Glyma18g45290	8.34141e-05
Glyma19g02680	Glyma13g05430	0.101411
Glyma18g42390	Glyma07g17470	0.000100832
Glyma07g16700	Glyma01g25870	0.683222
Glyma13g27210	Glyma12g36520	0.426619
Glyma03g42520	Glyma19g45310	5.99184e-07
Glyma12g22350	Glyma06g39700	0.0481322
Glyma17g33050	Glyma14g13480	0.0792241
Glyma13g19820	Glyma10g05470	0.0174285
Glyma07g11930	Glyma09g30270	9.46497e-06
Glyma10g40030	Glyma20g27390	4.90016e-07
Glyma10g42730	Glyma20g24310	5.68879e-09
Glyma15g11490	Glyma13g27490	0.252944
Glyma08g05480	Glyma05g34180	0.104121
Glyma18g06570	Glyma11g29410	0.0953691
Glyma18g02480	Glyma11g35920	3.76164e-05
Glyma12g34800	Glyma13g35780	0.122101
Glyma15g07910	Glyma13g31420	1.17321e-05
Glyma19g31350	Glyma03g28610	0.868311
Glyma20g34780	Glyma10g32860	0.0585046
Glyma04g14680	Glyma09g34790	0.0354333
Glyma07g00850	Glyma08g22130	0.0546879
Glyma13g39580	Glyma12g30310	2.45139e-09
Glyma07g01500	Glyma08g20920	0.00955336
Glyma13g06900	Glyma19g04920	0.956822
Glyma03g30150	Glyma19g33040	0.36469
Glyma04g04650	Glyma06g04710	0.577482
Glyma10g43430	Glyma20g23390	0.010025
Glyma06g14890	Glyma04g39960	0.0152084
Glyma13g35620	Glyma12g34950	0.553146
Glyma06g15120	Glyma04g39740	0.00201828
Glyma17g13690	Glyma05g03030	0.108232
Glyma03g27110	Glyma07g14570	0.803269
Glyma09g36260	Glyma12g01070	0.00151102
Glyma10g35310	Glyma20g32210	0.449976
Glyma06g16490	Glyma04g38530	0.151151
Glyma02g13180	Glyma01g07550	0.448306
Glyma03g30340	Glyma19g33260	0.0202494
Glyma11g08550	Glyma01g36750	0.00551034
Glyma19g29850	Glyma03g00840	0.340386
Glyma03g33410	Glyma19g36140	0.00590843
Glyma08g17830	Glyma15g41310	6.78859e-08
Glyma15g10800	Glyma13g28260	3.6831e-08
Glyma15g18620	Glyma09g07450	0.0311125
Glyma02g14110	Glyma01g09660	2.98401e-06
Glyma18g16280	Glyma08g40780	0.00165358
Glyma17g13210	Glyma05g07800	0.083621
Glyma10g35990	Glyma20g31590	0.168422
Glyma16g23920	Glyma02g05500	0.0317265
Glyma01g43030	Glyma11g02460	0.186696
Glyma04g41290	Glyma06g13570	0.000432929
Glyma16g06200	Glyma19g25670	2.11337e-07
Glyma09g11580	Glyma15g23380	0.00215786
Glyma17g04610	Glyma13g17880	0.0998242
Glyma09g39460	Glyma18g46810	0.0724198
Glyma12g01270	Glyma09g36070	7.02673e-05
Glyma20g28920	Glyma10g38860	0.00015093
Glyma13g09520	Glyma14g24900	0.0729155
Glyma01g04870	Glyma02g02650	0.499123
Glyma10g35900	Glyma20g31720	0.000139609
Glyma13g07910	Glyma08g07540	0.769493
Glyma08g20220	Glyma07g00870	0.000625811
Glyma06g35680	Glyma12g26500	8.59467e-05
Glyma18g45220	Glyma09g40620	0.190068
Glyma06g02660	Glyma04g02620	0.234422
Glyma20g00950	Glyma07g20090	0.00227652
Glyma02g00390	Glyma10g00450	0.00678047
Glyma02g04450	Glyma01g03120	2.37203e-06
Glyma17g31280	Glyma14g15170	0.000106997
Glyma04g06830	Glyma06g06930	0.578886
Glyma02g08650	Glyma16g27810	0.313439
Glyma03g12460	Glyma01g24430	0.0129109
Glyma11g06720	Glyma01g38580	0.000308829
Glyma14g01760	Glyma02g46980	0.112145
Glyma02g16440	Glyma10g03390	0.540457
Glyma20g33990	Glyma10g33610	0.915811
Glyma08g42350	Glyma18g12510	0.00856115
Glyma09g33860	Glyma01g02080	0.793741
Glyma08g29170	Glyma01g20970	0.290021
Glyma15g13570	Glyma09g02690	0.330988
Glyma17g05460	Glyma12g30470	0.00701362
Glyma15g40810	Glyma08g18150	0.00331999
Glyma08g09750	Glyma05g26770	0.842393
Glyma19g39190	Glyma03g36530	0.899738
Glyma20g38850	Glyma10g44140	0.556043
Glyma19g40210	Glyma03g37600	9.9121e-06
Glyma06g00370	Glyma04g00320	0.0431925
Glyma04g16670	Glyma11g25900	0.000453218
Glyma10g10480	Glyma02g34900	0.000256922
Glyma10g11530	Glyma15g43090	0.00461047
Glyma06g17990	Glyma04g37000	0.00458253
Glyma03g31500	Glyma19g34350	0.00272528
Glyma11g07000	Glyma01g38320	6.01446e-08
Glyma05g29690	Glyma08g12800	0.0480153
Glyma13g40440	Glyma15g04960	0.125038
Glyma13g26240	Glyma15g37170	0.195622
Glyma19g37830	Glyma03g35170	0.0175602
Glyma18g07830	Glyma08g45090	0.00159589
Glyma17g10570	Glyma05g01320	0.982438
Glyma04g40880	Glyma06g13960	0.877166
Glyma02g01750	Glyma10g01820	0.00174491
Glyma03g38130	Glyma19g40730	0.0770668
Glyma06g20500	Glyma04g33940	0.987983
Glyma03g37300	Glyma19g39900	0.703999
Glyma12g22950	Glyma06g38370	0.10616
Glyma06g10850	Glyma04g11060	0.214981
Glyma13g23150	Glyma17g11720	0.0637249
Glyma11g06700	Glyma01g38610	0.0863167
Glyma11g12140	Glyma12g04350	0.000952727
Glyma06g01880	Glyma04g01780	0.0508176
Glyma03g33300	Glyma19g36020	0.00391741
Glyma15g43210	Glyma10g11680	0.00654656
Glyma02g29270	Glyma09g17140	0.617146
Glyma09g01450	Glyma15g12330	0.295525
Glyma11g10800	Glyma12g03080	0.000449882
Glyma15g42940	Glyma08g16470	0.152786
Glyma14g39900	Glyma04g02180	1.28671e-08
Glyma20g26210	Glyma10g41060	0.0926102
Glyma18g51920	Glyma08g29040	0.450472
Glyma08g18050	Glyma15g40950	0.85155
Glyma09g42060	Glyma20g00400	0.626659
Glyma14g39740	Glyma17g38230	1.19267e-05
Glyma08g21100	Glyma07g01590	0.0300887
Glyma09g34400	Glyma01g01380	0.23981
Glyma08g46210	Glyma18g33210	0.102267
Glyma13g42020	Glyma15g03370	0.353991
Glyma09g32370	Glyma07g09430	0.57885
Glyma03g30910	Glyma19g33730	0.763924
Glyma13g24620	Glyma07g31850	2.41124e-07
Glyma07g32090	Glyma13g24440	0.452487
Glyma05g34550	Glyma08g05110	0.000123638
Glyma01g08030	Glyma02g13350	0.106999
Glyma19g01060	Glyma05g08580	0.275213
Glyma07g13710	Glyma03g25820	0.197535
Glyma06g22300	Glyma04g32240	0.534022
Glyma08g17890	Glyma15g41120	0.346217
Glyma09g31380	Glyma20g25490	0.00150317
Glyma03g00540	Glyma07g14790	0.704048
Glyma15g04520	Glyma13g40890	0.965034
Glyma09g34850	Glyma04g14810	0.0400899
Glyma17g05130	Glyma13g17370	4.47082e-05
Glyma10g32920	Glyma20g34730	0.282392
Glyma09g34270	Glyma01g01490	0.0788852
Glyma10g38530	Glyma20g29310	2.98056e-10
Glyma10g03940	Glyma13g18100	0.410088
Glyma16g33260	Glyma09g28470	0.000820685
Glyma08g23690	Glyma07g02330	0.122867
Glyma08g16170	Glyma15g42660	2.49191e-09
Glyma13g04940	Glyma19g02110	4.24268e-05
Glyma02g29190	Glyma09g17080	0.0349122
Glyma16g33170	Glyma09g28360	0.0452091
Glyma01g01270	Glyma16g08410	0.00137406
Glyma10g34810	Glyma20g32800	0.00349979
Glyma18g35220	Glyma08g46610	0.000644594
Glyma07g03930	Glyma16g00590	0.582799
Glyma01g40810	Glyma11g04530	0.0833548
Glyma17g33800	Glyma14g12050	0.0145997
Glyma02g07660	Glyma16g26700	3.84922e-06
Glyma20g26270	Glyma10g41010	0.264907
Glyma10g33620	Glyma20g33980	0.0420363
Glyma09g21560	Glyma07g23800	0.00765822
Glyma07g06670	Glyma16g03240	1.2273e-07
Glyma05g28800	Glyma08g11950	0.0939888
Glyma19g05370	Glyma13g07100	0.0282483
Glyma17g11180	Glyma13g22360	0.0150833
Glyma14g12140	Glyma17g33760	0.963547
Glyma11g11040	Glyma12g03230	0.614975
Glyma03g04360	Glyma01g32770	0.0238442
Glyma08g08290	Glyma05g25270	0.043291
Glyma13g19670	Glyma10g05290	0.000377861
Glyma17g03680	Glyma07g36870	0.177503
Glyma14g37130	Glyma11g26500	0.570994
Glyma20g23580	Glyma10g43250	0.173302
Glyma06g15060	Glyma04g39820	0.00521218
Glyma05g36780	Glyma08g02770	0.00493076
Glyma01g02190	Glyma09g33760	0.212967
Glyma05g34870	Glyma08g04830	7.88336e-07
Glyma01g01110	Glyma16g08520	0.0837177
Glyma09g34160	Glyma01g01750	0.270708
Glyma02g09080	Glyma16g28290	0.00313481
Glyma18g04470	Glyma11g33760	0.00626948
Glyma16g06380	Glyma19g25260	0.143684
Glyma16g26350	Glyma02g07360	0.0211793
Glyma05g27890	Glyma08g10870	0.000140472
Glyma20g34010	Glyma10g33580	0.00185449
Glyma10g26870	Glyma20g21330	5.74224e-05
Glyma08g15090	Glyma05g31820	0.947795
Glyma12g01450	Glyma09g35880	0.68187
Glyma19g28530	Glyma16g04710	0.0793513
Glyma13g23050	Glyma17g11830	0.684541
Glyma14g05110	Glyma02g43810	0.000275569
Glyma05g15220	Glyma19g22460	0.0389098
Glyma18g46850	Glyma09g39420	1.93523e-07
Glyma04g16270	Glyma06g47450	0.543125
Glyma18g47910	Glyma09g38430	0.000296819
Glyma16g02420	Glyma07g05840	0.640474
Glyma02g12250	Glyma20g04240	0.204979
Glyma10g27810	Glyma02g01060	0.045364
Glyma17g09550	Glyma04g35870	2.46549e-08
Glyma08g40020	Glyma18g18140	0.134751
Glyma08g22480	Glyma07g03610	0.0249941
Glyma12g02870	Glyma11g10570	4.31276e-06
Glyma14g36950	Glyma02g38900	0.546752
Glyma11g37420	Glyma18g01390	0.121624
Glyma09g02920	Glyma15g13890	0.0947263
Glyma08g28020	Glyma18g51090	0.167631
Glyma13g10410	Glyma20g16600	0.196094
Glyma09g35270	Glyma12g03760	0.146403
Glyma07g32790	Glyma02g15640	0.00874361
Glyma07g10830	Glyma09g31250	0.000214035
Glyma20g39180	Glyma10g44350	0.204899
Glyma02g47160	Glyma14g01590	5.73947e-07
Glyma20g28230	Glyma10g39510	0.997217
Glyma09g20320	Glyma07g21640	3.6935e-07
Glyma04g09780	Glyma06g09860	0.582639
Glyma10g35550	Glyma20g31990	0.00642238
Glyma11g18930	Glyma12g09540	4.0177e-07
Glyma03g01510	Glyma07g07930	0.362469
Glyma13g00610	Glyma17g06790	0.000979645
Glyma15g11830	Glyma09g00980	0.655888
Glyma03g36970	Glyma19g39620	0.167391
Glyma02g13260	Glyma01g07780	0.130787
Glyma20g24290	Glyma10g42750	0.56464
Glyma04g35090	Glyma06g19650	0.421106
Glyma19g31920	Glyma03g29110	0.09051
Glyma19g45040	Glyma03g42270	0.983127
Glyma10g34640	Glyma20g32920	9.22291e-07
Glyma20g32620	Glyma10g34940	0.310494
Glyma14g39100	Glyma02g40770	2.55016e-06
Glyma13g37090	Glyma12g33340	7.55798e-05
Glyma09g34130	Glyma01g01780	0.0159815
Glyma17g33360	Glyma14g13070	0.264837
Glyma05g00460	Glyma17g08580	0.00142726
Glyma20g31200	Glyma10g36370	0.104597
Glyma11g19960	Glyma13g39730	1.35991e-05
Glyma10g33380	Glyma20g34260	0.455095
Glyma09g10120	Glyma15g22220	0.285958
Glyma11g03990	Glyma01g41430	0.337506
Glyma03g26620	Glyma07g14100	0.0767592
Glyma07g16070	Glyma18g40060	0.426293
Glyma09g30620	Glyma07g11410	0.0763841
Glyma20g34970	Glyma10g32610	0.119604
Glyma16g04250	Glyma19g29170	0.914885
Glyma02g04890	Glyma16g22840	0.694015
Glyma08g07730	Glyma05g24540	0.228609
Glyma11g11080	Glyma12g03280	0.20189
Glyma05g26030	Glyma08g08990	0.476456
Glyma13g30720	Glyma15g08560	0.843028
Glyma10g09520	Glyma02g35720	0.0946567
Glyma17g09690	Glyma05g02240	0.0789834
Glyma11g09770	Glyma12g02070	3.6839e-05
Glyma09g04480	Glyma15g15530	5.35572e-11
Glyma08g18110	Glyma15g40840	1.64949e-10
Glyma06g21040	Glyma04g33210	0.731505
Glyma01g37970	Glyma11g07380	0.102813
Glyma02g43510	Glyma14g05460	0.22138
Glyma08g24360	Glyma15g35070	0.443523
Glyma08g18790	Glyma15g40080	0.319662
Glyma20g22830	Glyma10g28700	0.828783
Glyma09g29840	Glyma16g34360	0.0999699
Glyma10g39430	Glyma20g28360	0.235928
Glyma20g23860	Glyma10g43080	0.360088
Glyma02g37010	Glyma17g07750	0.482282
Glyma04g40700	Glyma06g14090	0.123079
Glyma02g13960	Glyma01g09510	0.427077
Glyma20g37100	Glyma10g30730	0.00505311
Glyma14g36160	Glyma02g38010	0.153589
Glyma05g05640	Glyma17g15940	1.14365e-06
Glyma05g23180	Glyma17g16870	0.484019
Glyma20g29060	Glyma10g38680	0.00174427
Glyma07g30130	Glyma08g07180	0.0113484
Glyma06g45610	Glyma12g11240	0.431922
Glyma20g34790	Glyma10g32850	2.79808e-05
Glyma12g01650	Glyma09g35710	9.52281e-08
Glyma13g30230	Glyma15g08910	5.9399e-05
Glyma12g02670	Glyma11g10380	0.0567352
Glyma19g31500	Glyma03g28760	0.162153
Glyma07g29630	Glyma20g01220	0.00851575
Glyma20g38630	Glyma10g43880	1.74742e-08
Glyma08g18360	Glyma15g40630	0.00694349
Glyma08g08610	Glyma05g25650	0.0495913
Glyma10g34340	Glyma20g33230	0.0254736
Glyma13g23930	Glyma19g01340	0.000383627
Glyma09g39540	Glyma18g46720	0.00133415
Glyma01g44140	Glyma11g01640	0.205805
Glyma01g00850	Glyma07g15150	0.021941
Glyma20g37660	Glyma10g29640	0.674093
Glyma06g14070	Glyma04g40730	9.50387e-08
Glyma08g07170	Glyma07g30140	0.000890429
Glyma04g39660	Glyma06g15210	2.14957e-05
Glyma05g02610	Glyma17g09250	0.353439
Glyma13g26930	Glyma15g37980	0.508541
Glyma05g33220	Glyma08g00820	1.05566e-10
Glyma01g39330	Glyma11g05940	1.9223e-07
Glyma13g27310	Glyma12g36630	0.163981
Glyma15g09930	Glyma13g29130	6.89875e-06
Glyma11g04260	Glyma01g41160	0.467671
Glyma04g40420	Glyma06g14340	0.000175898
Glyma03g27290	Glyma19g30250	0.000433686
Glyma06g05390	Glyma04g05320	0.00124546
Glyma10g33490	Glyma20g34100	0.00136353
Glyma02g47540	Glyma14g01140	0.000692118
Glyma12g28640	Glyma16g00310	0.00117951
Glyma13g28670	Glyma15g10440	0.954944
Glyma20g18870	Glyma10g24540	0.159146
Glyma09g36400	Glyma12g00930	0.00685401
Glyma16g05720	Glyma19g26780	0.00389694
Glyma11g01610	Glyma01g44110	0.00282385
Glyma09g02450	Glyma15g13350	0.435888
Glyma10g32320	Glyma20g35290	1.36215e-06
Glyma15g40570	Glyma08g18440	0.201643
Glyma20g35300	Glyma10g32310	0.732361
Glyma20g22790	Glyma10g28650	0.00432585
Glyma13g34820	Glyma12g35610	0.927284
Glyma11g12650	Glyma06g01540	0.000567719
Glyma17g10190	Glyma05g01690	0.205147
Glyma10g35330	Glyma20g32180	0.022282
Glyma05g30420	Glyma08g13550	0.67354
Glyma03g06450	Glyma01g31260	0.821151
Glyma10g39820	Glyma20g27880	0.102344
Glyma18g53270	Glyma13g07780	1.6198e-12
Glyma06g02290	Glyma04g02230	0.381974
Glyma20g33330	Glyma10g34220	0.0124684
Glyma15g03490	Glyma13g41910	1.63266e-07
Glyma05g27810	Glyma08g10800	0.00652614
Glyma19g42170	Glyma03g39550	0.81338
Glyma01g06270	Glyma02g12330	0.121158
Glyma20g26780	Glyma10g40540	0.399044
Glyma09g36650	Glyma12g00720	0.363601
Glyma12g02550	Glyma11g10240	0.000613538
Glyma10g43470	Glyma20g23310	2.74283e-06
Glyma17g07460	Glyma13g01320	0.000171369
Glyma13g38150	Glyma12g32270	0.502327
Glyma08g47720	Glyma18g53770	6.30251e-08
Glyma19g01470	Glyma13g04410	0.377983
[truncated: 6,769 more rows]

## Sheet: S4
nTRs ID	Gm	strand	start	end	Gene ID
XLOC_044681	Gm10	-	46753225	46753412	ID=Glyma10g39010
XLOC_061225	Gm14	-	19496266	19496583	ID=Glyma14g17690
XLOC_027896	Gm07	+	38297575	38297896	ID=Glyma07g33350
XLOC_040424	Gm10	+	1112597	1112866	ID=Glyma10g01520
XLOC_039291	Gm09	-	33060762	33061057	ID=Glyma09g26560
XLOC_006599	Gm02	-	333643	333806	ID=Glyma02g00550
XLOC_027272	Gm07	+	17720901	17721129	ID=Glyma07g17930
XLOC_011037	Gm03	+	47171560	47171907	ID=Glyma03g41770
XLOC_060261	Gm14	-	505678	505831	ID=Glyma14g00970
XLOC_051271	Gm12	-	2910200	2910516	ID=Glyma12g04420
XLOC_051708	Gm12	-	9641181	9641371	ID=Glyma12g11560
XLOC_055425	Gm13	+	42100824	42101080	ID=Glyma13g41940
XLOC_032171	Gm08	+	18739414	18739898	ID=Glyma08g24580
XLOC_085237	Gm20	+	40556641	40557685	ID=Glyma20g31960
XLOC_029248	Gm07	-	13437645	13437896	ID=Glyma07g14060
XLOC_028912	Gm07	-	7115127	7115386	ID=Glyma07g08530
XLOC_028913	Gm07	-	7115449	7116085	ID=Glyma07g08530
XLOC_048403	Gm11	-	17370782	17370947	ID=Glyma11g20540
XLOC_087503	Gm20	-	44645679	44645968	ID=Glyma20g36580
XLOC_050905	Gm12	+	38624185	38624395	ID=Glyma12g35500
XLOC_048039	Gm11	-	10350768	10351232	ID=Glyma11g14500
XLOC_009100	Gm03	+	782598	782860	ID=Glyma03g01050
XLOC_028290	Gm07	+	43664778	43665107	ID=Glyma07g39070
XLOC_018671	Gm05	+	35707157	35707444	ID=Glyma05g30320
XLOC_019632	Gm05	-	7605139	7605509	ID=Glyma05g07540
XLOC_029327	Gm07	-	15175092	15175252	ID=Glyma07g15300
XLOC_060941	Gm14	-	10513560	10513721	ID=Glyma14g11930
XLOC_030960	Gm08	+	4544423	4544835	ID=Glyma08g06390
XLOC_010394	Gm03	+	39484237	39484522	ID=Glyma03g31610
XLOC_081831	Gm19	-	3688955	3689154	ID=Glyma19g03640
XLOC_040112	Gm09	-	44575671	44576043	ID=Glyma09g39520
XLOC_017856	Gm05	+	8504253	8504615	ID=Glyma05g08640
XLOC_025854	Gm06	-	47399658	47400026	ID=Glyma06g44470
XLOC_062485	Gm15	+	4464652	4464817	ID=Glyma15g06320
XLOC_018569	Gm05	+	34416499	34416713	ID=Glyma05g28600
XLOC_001674	Gm01	+	51925750	51925978	ID=Glyma01g40120
XLOC_008767	Gm02	-	48482722	48483165	ID=Glyma02g43760
XLOC_032360	Gm08	+	22104847	22105079	ID=Glyma08g27800
XLOC_056933	Gm13	-	26948758	26949132	ID=Glyma13g23560
XLOC_086874	Gm20	-	36433007	36433640	ID=Glyma20g27230
XLOC_081184	Gm19	+	45531240	45531416	ID=Glyma19g38680
XLOC_066252	Gm15	-	43276488	43277094	ID=Glyma15g37450
XLOC_034065	Gm08	-	8981024	8981226	ID=Glyma08g12310
XLOC_071179	Gm17	+	13426225	13426462	ID=Glyma17g16680
XLOC_019736	Gm05	-	8919209	8919365	ID=Glyma05g09100
XLOC_054295	Gm13	+	28591744	28591906	ID=Glyma13g25340
XLOC_076107	Gm18	+	51289832	51290196	ID=Glyma18g42280
XLOC_036889	Gm09	+	27431239	27431447	ID=Glyma09g22260
XLOC_010730	Gm03	+	43747368	43747520	ID=Glyma03g36950
XLOC_055414	Gm13	+	42049135	42049495	ID=Glyma13g41860
XLOC_058767	Gm14	+	4783043	4783241	ID=Glyma14g06550
XLOC_040069	Gm09	-	44056829	44057065	ID=Glyma09g38770
XLOC_056944	Gm13	-	27061278	27061547	ID=Glyma13g23730
XLOC_041921	Gm10	+	41473969	41474201	ID=Glyma10g33090
XLOC_062302	Gm15	+	2432542	2432734	ID=Glyma15g03500
XLOC_048417	Gm11	-	17489520	17489837	ID=Glyma11g20690
XLOC_004188	Gm02	+	740198	740401	ID=Glyma02g00970
XLOC_066232	Gm15	-	42874133	42874308	ID=Glyma15g37220
XLOC_027732	Gm07	+	36438282	36438752	ID=Glyma07g31430
XLOC_005632	Gm02	+	34297010	34297270	ID=Glyma02g31410
XLOC_077810	Gm18	-	15273448	15273697	ID=Glyma18g15240
XLOC_060741	Gm14	-	6768521	6768905	ID=Glyma14g08770
XLOC_004287	Gm02	+	1692265	1692693	ID=Glyma02g02310
XLOC_055186	Gm13	+	39668455	39668763	ID=Glyma13g38920
XLOC_010982	Gm03	+	46612686	46612983	ID=Glyma03g41070
XLOC_007017	Gm02	-	5570694	5570888	ID=Glyma02g06950
XLOC_048931	Gm11	-	36119370	36120332	ID=Glyma11g34250
XLOC_004152	Gm02	+	313901	314366	ID=Glyma02g00520
XLOC_063057	Gm15	+	10936091	10936268	ID=Glyma15g14470
XLOC_058043	Gm13	-	40836888	40837224	ID=Glyma13g40330
XLOC_038203	Gm09	-	1599248	1601049	ID=Glyma09g02390
XLOC_082829	Gm19	-	39977983	39978473	ID=Glyma19g32210
XLOC_047346	Gm11	-	2404550	2404874	ID=Glyma11g03590
XLOC_047829	Gm11	-	7963754	7964152	ID=Glyma11g11190
XLOC_033781	Gm08	-	5554170	5554394	ID=Glyma08g07720
XLOC_063594	Gm15	+	21418374	21418569	ID=Glyma15g22750
XLOC_052547	Gm12	-	34912653	34912826	ID=Glyma12g31330
XLOC_054195	Gm13	+	27149523	27149716	ID=Glyma13g23840
XLOC_021107	Gm06	+	16594	16864	ID=Glyma06g00220
XLOC_010819	Gm03	+	44674466	44674677	ID=Glyma03g38330
XLOC_060385	Gm14	-	1732498	1732679	ID=Glyma14g02740
XLOC_061719	Gm14	-	43798053	43798224	ID=Glyma14g35070
XLOC_018808	Gm05	+	37409763	37410139	ID=Glyma05g32470
XLOC_084768	Gm20	+	34545140	34545319	ID=Glyma20g24910
XLOC_028322	Gm07	+	44025361	44026043	ID=Glyma07g39570
XLOC_077704	Gm18	-	12143892	12144851	ID=Glyma18g12830
XLOC_021916	Gm06	+	9492189	9492390	ID=Glyma06g12320
XLOC_082778	Gm19	-	39566767	39566981	ID=Glyma19g31770
XLOC_026007	Gm06	-	49498450	49498811	ID=Glyma06g46960
XLOC_041867	Gm10	+	40929117	40929351	ID=Glyma10g32450
XLOC_005434	Gm02	+	26833661	26833981	ID=Glyma02g25940
XLOC_036108	Gm09	+	2362461	2362756	ID=Glyma09g03360
XLOC_000848	Gm01	+	30317542	30317963	ID=Glyma01g23500
XLOC_044479	Gm10	-	44424397	44424821	ID=Glyma10g36210
XLOC_011277	Gm03	-	2441443	2441710	ID=Glyma03g02640
XLOC_025701	Gm06	-	45160396	45161555	ID=Glyma06g41890
XLOC_080247	Gm19	+	29963893	29964196	ID=Glyma19g24390
XLOC_079184	Gm18	-	59809161	59809457	ID=Glyma18g50790
XLOC_059775	Gm14	+	41364234	41364451	ID=Glyma14g33450
XLOC_044796	Gm10	-	48276710	48277300	ID=Glyma10g41070
XLOC_000746	Gm01	+	25640300	25640733	ID=Glyma01g20810
XLOC_004476	Gm02	+	4093763	4094604	ID=Glyma02g05040
XLOC_024086	Gm06	-	5623814	5623976	ID=Glyma06g07680
XLOC_061198	Gm14	-	18633709	18633930	ID=Glyma14g17080
XLOC_022471	Gm06	+	17553748	17554137	ID=Glyma06g21120
XLOC_087298	Gm20	-	42093210	42093590	ID=Glyma20g33490
XLOC_007346	Gm02	-	10208451	10208727	ID=Glyma02g11990
XLOC_074202	Gm17	-	40829878	40830075	ID=Glyma17g36910
XLOC_074203	Gm17	-	40830146	40830670	ID=Glyma17g36910
XLOC_025671	Gm06	-	44487419	44487696	ID=Glyma06g41200
XLOC_019660	Gm05	-	7839165	7839463	ID=Glyma05g07910
XLOC_080922	Gm19	+	42388827	42389001	ID=Glyma19g34820
XLOC_065678	Gm15	-	17519477	17519735	ID=Glyma15g19980
XLOC_029870	Gm07	-	35867889	35868085	ID=Glyma07g30900
XLOC_083673	Gm19	-	50314352	50314513	ID=Glyma19g45060
XLOC_040623	Gm10	+	3392328	3392536	ID=Glyma10g04410
XLOC_066906	Gm16	+	3660805	3661357	ID=Glyma16g04320
XLOC_034238	Gm08	-	10974135	10974317	ID=Glyma08g15130
XLOC_069656	Gm16	-	31614779	31614999	ID=Glyma16g27630
XLOC_043484	Gm10	-	15766968	15767325	ID=Glyma10g13860
XLOC_028304	Gm07	+	43831308	43831857	ID=Glyma07g39330
XLOC_069759	Gm16	-	33330195	33330390	ID=Glyma16g29540
XLOC_026172	Gm07	+	676935	677126	ID=Glyma07g01130
XLOC_018261	Gm05	+	29566582	29566777	ID=Glyma05g23770
XLOC_004260	Gm02	+	1370493	1370889	ID=Glyma02g01900
XLOC_035825	Gm08	-	46021830	46022082	ID=Glyma08g47090
XLOC_075655	Gm18	+	38273521	38273764	ID=Glyma18g32840
XLOC_000092	Gm01	+	1432641	1434164	ID=Glyma01g01860
XLOC_011302	Gm03	-	2979210	2979661	ID=Glyma03g03180
XLOC_025091	Gm06	-	18915060	18915242	ID=Glyma06g22160
XLOC_054768	Gm13	+	34618653	34618856	ID=Glyma13g32450
XLOC_046324	Gm11	+	17151721	17152404	ID=Glyma11g20330
XLOC_010688	Gm03	+	43194109	43194372	ID=Glyma03g36180
XLOC_030440	Gm07	-	43187756	43187931	ID=Glyma07g38450
XLOC_012567	Gm03	-	41106048	41106378	ID=Glyma03g33570
XLOC_084230	Gm20	+	15921721	15922169	ID=Glyma20g11290
XLOC_024326	Gm06	-	8749023	8750038	ID=Glyma06g11400
XLOC_022089	Gm06	+	11581621	11582035	ID=Glyma06g14770
XLOC_063802	Gm15	+	32707398	32707855	ID=Glyma15g29860
XLOC_032275	Gm08	+	20798875	20799418	ID=Glyma08g26460
XLOC_041590	Gm10	+	37284090	37284331	ID=Glyma10g28380
XLOC_066154	Gm15	-	39764471	39765596	ID=Glyma15g35220
XLOC_035038	Gm08	-	22339151	22339331	ID=Glyma08g28080
XLOC_031851	Gm08	+	15112775	15113018	ID=Glyma08g20030
XLOC_087090	Gm20	-	39283963	39284145	ID=Glyma20g30590
XLOC_044011	Gm10	-	38168311	38168509	ID=Glyma10g29280
XLOC_043221	Gm10	-	7112533	7112736	ID=Glyma10g08300
XLOC_027255	Gm07	+	17412198	17412432	ID=Glyma07g17660
XLOC_036374	Gm09	+	6452325	6452578	ID=Glyma09g07540
XLOC_038697	Gm09	-	10134817	10134982	ID=Glyma09g10120
XLOC_070239	Gm17	+	1532733	1532912	ID=Glyma17g02370
XLOC_023314	Gm06	+	47409781	47410339	ID=Glyma06g44500
XLOC_070453	Gm17	+	3801561	3802059	ID=Glyma17g05470
XLOC_029564	Gm07	-	19348059	19348212	ID=Glyma07g19420
XLOC_058859	Gm14	+	6145764	6146295	ID=Glyma14g08120
XLOC_017886	Gm05	+	9009775	9010013	ID=Glyma05g09240
XLOC_044629	Gm10	-	45936966	45937402	ID=Glyma10g38060
XLOC_038505	Gm09	-	5382004	5382554	ID=Glyma09g06640
XLOC_044493	Gm10	-	44578848	44579057	ID=Glyma10g36410
XLOC_051538	Gm12	-	6383433	6383651	ID=Glyma12g08630
XLOC_030498	Gm07	-	43848662	43849002	ID=Glyma07g39350
XLOC_033868	Gm08	-	6702666	6702966	ID=Glyma08g09380
XLOC_070259	Gm17	+	1737015	1737262	ID=Glyma17g02650
XLOC_017374	Gm05	+	723500	723803	ID=Glyma05g01140
XLOC_058172	Gm13	-	42236141	42236340	ID=Glyma13g42150
XLOC_023891	Gm06	-	3471296	3471521	ID=Glyma06g04910
XLOC_011313	Gm03	-	3109962	3110565	ID=Glyma03g03350
XLOC_017153	Gm04	-	47377103	47377330	ID=Glyma04g41510
XLOC_059899	Gm14	+	44414561	44414816	ID=Glyma14g35450
XLOC_087547	Gm20	-	45437141	45437317	ID=Glyma20g37580
XLOC_007290	Gm02	-	9451855	9452341	ID=Glyma02g11270
XLOC_022957	Gm06	+	40665523	40665813	ID=Glyma06g37930
XLOC_019795	Gm05	-	11657690	11657881	ID=Glyma05g11410
XLOC_048043	Gm11	-	10372422	10372858	ID=Glyma11g14530
XLOC_028092	Gm07	+	41283048	41283315	ID=Glyma07g35880
XLOC_074788	Gm18	+	6030035	6030395	ID=Glyma18g07330
XLOC_038195	Gm09	-	1567668	1567929	ID=Glyma09g02340
XLOC_061191	Gm14	-	18487764	18487980	ID=Glyma14g16990
XLOC_007476	Gm02	-	12655031	12655274	ID=Glyma02g14160
XLOC_019978	Gm05	-	24642764	24643399	ID=Glyma05g20480
XLOC_082909	Gm19	-	40895427	40895797	ID=Glyma19g33250
XLOC_012601	Gm03	-	41618173	41618479	ID=Glyma03g34140
XLOC_058894	Gm14	+	6671375	6671548	ID=Glyma14g08660
XLOC_021711	Gm06	+	6911657	6912159	ID=Glyma06g09370
XLOC_040234	Gm09	-	45996335	45997202	ID=Glyma09g41290
XLOC_048333	Gm11	-	15759303	15759833	ID=Glyma11g19110
XLOC_064929	Gm15	-	5973384	5973670	ID=Glyma15g08430
XLOC_015258	Gm04	-	296022	296188	ID=Glyma04g00530
XLOC_049019	Gm11	-	37383821	37384003	ID=Glyma11g35780
XLOC_057217	Gm13	-	31074777	31075043	ID=Glyma13g27970
XLOC_020412	Gm05	-	34082998	34083193	ID=Glyma05g28180
XLOC_058930	Gm14	+	7374703	7375032	ID=Glyma14g09330
XLOC_073747	Gm17	-	31051577	31051834	ID=Glyma17g29030
XLOC_032971	Gm08	+	42997348	42997651	ID=Glyma08g43140
XLOC_037501	Gm09	+	39825321	39825623	ID=Glyma09g33340
XLOC_030147	Gm07	-	40396374	40396600	ID=Glyma07g35280
XLOC_067560	Gm16	+	25102730	25103041	ID=Glyma16g21850
XLOC_030567	Gm08	+	61341	61518	ID=Glyma08g00280
XLOC_040665	Gm10	+	3886795	3887300	ID=Glyma10g04980
XLOC_037536	Gm09	+	40289048	40289286	ID=Glyma09g33800
XLOC_047285	Gm11	-	1861545	1861723	ID=Glyma11g02880
XLOC_000180	Gm01	+	2914028	2914523	ID=Glyma01g03420
XLOC_012438	Gm03	-	39170782	39170973	ID=Glyma03g31270
XLOC_012439	Gm03	-	39171042	39171200	ID=Glyma03g31270
XLOC_009009	Gm02	-	51283940	51284564	ID=Glyma02g47810
XLOC_072512	Gm17	-	2824059	2824485	ID=Glyma17g04230
XLOC_045423	Gm11	+	4400898	4401156	ID=Glyma11g06210
XLOC_040208	Gm09	-	45760540	45760903	ID=Glyma09g40980
XLOC_020675	Gm05	-	37024690	37025106	ID=Glyma05g32020
XLOC_073145	Gm17	-	10096290	10096488	ID=Glyma17g13190
XLOC_023998	Gm06	-	4599596	4599977	ID=Glyma06g06430
XLOC_023419	Gm06	+	48894684	48895060	ID=Glyma06g46230
XLOC_081355	Gm19	+	47610929	47611090	ID=Glyma19g41300
XLOC_010373	Gm03	+	39235227	39235481	ID=Glyma03g31320
XLOC_085122	Gm20	+	39176920	39177365	ID=Glyma20g30530
XLOC_084109	Gm20	+	9966115	9966338	ID=Glyma20g07270
XLOC_077468	Gm18	-	7918733	7918940	ID=Glyma18g09110
XLOC_064774	Gm15	-	4158998	4159534	ID=Glyma15g05860
XLOC_044433	Gm10	-	43850302	43851667	ID=Glyma10g35590
XLOC_001692	Gm01	+	52080249	52080547	ID=Glyma01g40350
XLOC_070821	Gm17	+	8693253	8693412	ID=Glyma17g11580
XLOC_058601	Gm14	+	2907569	2907747	ID=Glyma14g04310
XLOC_068174	Gm16	+	35136893	35137218	ID=Glyma16g31870
XLOC_041606	Gm10	+	37402551	37402851	ID=Glyma10g28520
XLOC_056907	Gm13	-	26698111	26698453	ID=Glyma13g23250
XLOC_006503	Gm02	+	51004630	51004957	ID=Glyma02g47420
XLOC_041875	Gm10	+	40969493	40969786	ID=Glyma10g32500
XLOC_054411	Gm13	+	30063260	30063504	ID=Glyma13g26870
XLOC_012197	Gm03	-	35642532	35643497	ID=Glyma03g27860
XLOC_031459	Gm08	+	10470092	10470265	ID=Glyma08g14410
XLOC_020968	Gm05	-	40241746	40242010	ID=Glyma05g36410
XLOC_087129	Gm20	-	39855091	39855324	ID=Glyma20g31200
XLOC_043909	Gm10	-	35466987	35467279	ID=Glyma10g26970
XLOC_055460	Gm13	+	42468718	42468895	ID=Glyma13g42500
XLOC_048385	Gm11	-	16969457	16969658	ID=Glyma11g20130
XLOC_024996	Gm06	-	17580187	17580394	ID=Glyma06g21140
XLOC_005202	Gm02	+	14712442	14712621	ID=Glyma02g16300
XLOC_000864	Gm01	+	31700555	31700950	ID=Glyma01g24420
XLOC_028076	Gm07	+	41143214	41143560	ID=Glyma07g35780
XLOC_022411	Gm06	+	16628405	16628602	ID=Glyma06g20200
XLOC_059287	Gm14	+	17575948	17576188	ID=Glyma14g16190
XLOC_057877	Gm13	-	38757359	38757684	ID=Glyma13g37800
XLOC_011206	Gm03	-	1463527	1463779	ID=Glyma03g01690
XLOC_055728	Gm13	-	1178051	1178283	ID=Glyma13g01470
XLOC_052685	Gm12	-	36750111	36750428	ID=Glyma12g33500
XLOC_003928	Gm01	-	54025611	54025939	ID=Glyma01g42890
XLOC_060305	Gm14	-	753062	753367	ID=Glyma14g01330
XLOC_036478	Gm09	+	9154130	9154286	ID=Glyma09g09350
XLOC_052203	Gm12	-	24558532	24558895	ID=Glyma12g22660
XLOC_079023	Gm18	-	57879161	57879509	ID=Glyma18g48470
XLOC_064434	Gm15	-	550707	550901	ID=Glyma15g00900
XLOC_077956	Gm18	-	20063225	20063381	ID=Glyma18g18550
XLOC_070473	Gm17	+	4070903	4071246	ID=Glyma17g05790
XLOC_046391	Gm11	+	18464082	18464491	ID=Glyma11g21450
XLOC_024894	Gm06	-	15939739	15940099	ID=Glyma06g19640
XLOC_070362	Gm17	+	2781550	2781879	ID=Glyma17g04180
XLOC_038790	Gm09	-	12326827	12327467	ID=Glyma09g12000
XLOC_056624	Gm13	-	22500368	22500679	ID=Glyma13g18850
XLOC_069364	Gm16	-	26843190	26843382	ID=Glyma16g23150
XLOC_009022	Gm02	-	51364527	51365402	ID=Glyma02g47930
XLOC_000788	Gm01	+	28205407	28205766	ID=Glyma01g22500
XLOC_064899	Gm15	-	5657636	5658577	ID=Glyma15g08040
XLOC_078999	Gm18	-	57575528	57575837	ID=Glyma18g48050
XLOC_086527	Gm20	-	31626562	31626727	ID=Glyma20g21880
XLOC_002244	Gm01	-	2860902	2861075	ID=Glyma01g03360
XLOC_051354	Gm12	-	4049925	4050281	ID=Glyma12g05980
XLOC_076915	Gm18	-	134442	134717	ID=Glyma18g00410
XLOC_067920	Gm16	+	31601557	31601758	ID=Glyma16g27600
XLOC_014882	Gm04	+	44867567	44867762	ID=Glyma04g38460
XLOC_054787	Gm13	+	34844948	34845108	ID=Glyma13g32780
XLOC_031228	Gm08	+	7771201	7771702	ID=Glyma08g10680
XLOC_068851	Gm16	-	6099682	6100278	ID=Glyma16g06770
XLOC_058823	Gm14	+	5602022	5602607	ID=Glyma14g07380
XLOC_033809	Gm08	-	5895339	5895514	ID=Glyma08g08230
XLOC_071830	Gm17	+	35488442	35488755	ID=Glyma17g32170
XLOC_008938	Gm02	-	50485087	50485578	ID=Glyma02g46580
XLOC_022365	Gm06	+	15887694	15887846	ID=Glyma06g19590
XLOC_030565	Gm08	+	52253	52795	ID=Glyma08g00260
XLOC_060289	Gm14	-	654658	654899	ID=Glyma14g01220
XLOC_024697	Gm06	-	13616700	13616962	ID=Glyma06g17310
XLOC_066466	Gm15	-	47854277	47854702	ID=Glyma15g40850
XLOC_046266	Gm11	+	16276572	16277252	ID=Glyma11g19520
XLOC_031047	Gm08	+	5700153	5700399	ID=Glyma08g07950
XLOC_006347	Gm02	+	49228170	49228560	ID=Glyma02g44780
XLOC_074334	Gm18	+	427888	428347	ID=Glyma18g00880
XLOC_075064	Gm18	+	10643080	10643263	ID=Glyma18g11860
XLOC_087217	Gm20	-	41013808	41013984	ID=Glyma20g32420
XLOC_008178	Gm02	-	39356560	39356883	ID=Glyma02g34790
XLOC_040314	Gm09	-	46672656	46672903	ID=Glyma09g41980
XLOC_070726	Gm17	+	7457286	7457563	ID=Glyma17g10000
XLOC_067036	Gm16	+	5695647	5695867	ID=Glyma16g06280
XLOC_015447	Gm04	-	2337254	2337464	ID=Glyma04g03200
XLOC_004821	Gm02	+	9014163	9014317	ID=Glyma02g10910
XLOC_062567	Gm15	+	5209033	5209326	ID=Glyma15g07440
XLOC_071087	Gm17	+	12356357	12356508	ID=Glyma17g15610
XLOC_042473	Gm10	+	48256619	48256780	ID=Glyma10g41050
XLOC_086582	Gm20	-	32954735	32954937	ID=Glyma20g23020
XLOC_074373	Gm18	+	801383	801973	ID=Glyma18g01490
XLOC_001695	Gm01	+	52103122	52103586	ID=Glyma01g40380
XLOC_033023	Gm08	+	43882919	43883366	ID=Glyma08g44140
XLOC_031322	Gm08	+	8850416	8850759	ID=Glyma08g12170
XLOC_015402	Gm04	-	1839238	1839393	ID=Glyma04g02580
XLOC_068426	Gm16	-	690853	691044	ID=Glyma16g01040
XLOC_047303	Gm11	-	2021321	2021631	ID=Glyma11g03080
XLOC_070321	Gm17	+	2401713	2401911	ID=Glyma17g03580
XLOC_033762	Gm08	-	5365145	5365410	ID=Glyma08g07510
XLOC_079949	Gm19	+	9971008	9971275	ID=Glyma19g08510
XLOC_022468	Gm06	+	17506739	17506912	ID=Glyma06g21060
XLOC_015681	Gm04	-	4922454	4922634	ID=Glyma04g06440
XLOC_026399	Gm07	+	3453352	3453689	ID=Glyma07g04660
XLOC_034048	Gm08	-	8718221	8718388	ID=Glyma08g12060
XLOC_063994	Gm15	+	42367324	42367496	ID=Glyma15g36880
XLOC_002936	Gm01	-	33749796	33749953	ID=Glyma01g25710
XLOC_030920	Gm08	+	4113442	4113994	ID=Glyma08g05780
XLOC_054457	Gm13	+	30776453	30776607	ID=Glyma13g27580
XLOC_072590	Gm17	-	3788967	3789289	ID=Glyma17g05440
XLOC_049837	Gm12	+	9075031	9075252	ID=Glyma12g11060
XLOC_002058	Gm01	-	238228	238661	ID=Glyma01g00430
XLOC_047076	Gm11	+	38744444	38744598	ID=Glyma11g37710
XLOC_078694	Gm18	-	53095144	53095480	ID=Glyma18g43540
XLOC_051445	Gm12	-	5026202	5026360	ID=Glyma12g07330
XLOC_066142	Gm15	-	39323815	39324087	ID=Glyma15g34790
XLOC_019333	Gm05	-	1367932	1368166	ID=Glyma05g01900
XLOC_000213	Gm01	+	3193941	3194154	ID=Glyma01g03750
XLOC_060510	Gm14	-	3582574	3582741	ID=Glyma14g05170
XLOC_048450	Gm11	-	18244000	18244449	ID=Glyma11g21270
XLOC_011174	Gm03	-	950777	951296	ID=Glyma03g01200
XLOC_015038	Gm04	+	46613808	46614038	ID=Glyma04g40610
XLOC_034002	Gm08	-	8255233	8256020	ID=Glyma08g11320
XLOC_015943	Gm04	-	8731233	8731608	ID=Glyma04g10520
XLOC_007621	Gm02	-	14725720	14726108	ID=Glyma02g16310
XLOC_031393	Gm08	+	9650431	9650715	ID=Glyma08g13220
XLOC_070603	Gm17	+	5904885	5905258	ID=Glyma17g07980
XLOC_067873	Gm16	+	31055735	31056246	ID=Glyma16g26980
XLOC_064978	Gm15	-	6346863	6347367	ID=Glyma15g08940
XLOC_074484	Gm18	+	2111699	2111892	ID=Glyma18g03190
XLOC_023235	Gm06	+	46264355	46264657	ID=Glyma06g42980
XLOC_084325	Gm20	+	22403964	22405189	ID=Glyma20g16150
XLOC_040682	Gm10	+	4040389	4040548	ID=Glyma10g05230
XLOC_001474	Gm01	+	48939655	48939826	ID=Glyma01g36430
XLOC_076297	Gm18	+	54714415	54714767	ID=Glyma18g44960
XLOC_012793	Gm03	-	43985672	43986558	ID=Glyma03g37330
XLOC_086074	Gm20	-	9767620	9767786	ID=Glyma20g07050
XLOC_061500	Gm14	-	31474998	31475205	ID=Glyma14g25860
XLOC_022867	Gm06	+	38315521	38315868	ID=Glyma06g36220
XLOC_082906	Gm19	-	40878987	40879336	ID=Glyma19g33230
XLOC_068846	Gm16	-	6061473	6061763	ID=Glyma16g06740
XLOC_007364	Gm02	-	10565194	10565482	ID=Glyma02g12280
XLOC_069218	Gm16	-	19678035	19678355	ID=Glyma16g18030
XLOC_048162	Gm11	-	11559734	11560059	ID=Glyma11g15890
XLOC_065163	Gm15	-	8733343	8733984	ID=Glyma15g11850
XLOC_083154	Gm19	-	44085206	44085415	ID=Glyma19g36820
XLOC_019934	Gm05	-	21804051	21804210	ID=Glyma05g18290
XLOC_034196	Gm08	-	10659011	10659174	ID=Glyma08g14620
XLOC_006675	Gm02	-	1468669	1468818	ID=Glyma02g02000
XLOC_083666	Gm19	-	50237653	50238187	ID=Glyma19g44940
XLOC_051662	Gm12	-	8360678	8360889	ID=Glyma12g10420
XLOC_009827	Gm03	+	28173924	28174141	ID=Glyma03g22180
XLOC_004904	Gm02	+	10248434	10248656	ID=Glyma02g12030
XLOC_032903	Gm08	+	41992015	41992345	ID=Glyma08g42090
XLOC_014151	Gm04	+	17257471	17257645	ID=Glyma04g16190
XLOC_034984	Gm08	-	21495144	21495296	ID=Glyma08g27190
XLOC_048003	Gm11	-	10038040	10038402	ID=Glyma11g14020
XLOC_036511	Gm09	+	9686083	9686504	ID=Glyma09g09790
XLOC_067073	Gm16	+	6178809	6179068	ID=Glyma16g06860
XLOC_067074	Gm16	+	6179225	6179375	ID=Glyma16g06860
XLOC_009485	Gm03	+	8589797	8589969	ID=Glyma03g07860
XLOC_024544	Gm06	-	11683984	11684230	ID=Glyma06g14890
XLOC_054557	Gm13	+	32257068	32257701	ID=Glyma13g29330
XLOC_015661	Gm04	-	4694612	4696298	ID=Glyma04g06130
XLOC_011951	Gm03	-	29899471	29899786	ID=Glyma03g23310
XLOC_061603	Gm14	-	39763285	39763781	ID=Glyma14g32500
XLOC_084279	Gm20	+	19331862	19332136	ID=Glyma20g13990
XLOC_072912	Gm17	-	7272499	7272865	ID=Glyma17g09770
XLOC_025135	Gm06	-	20114843	20115168	ID=Glyma06g23080
XLOC_058568	Gm14	+	2568756	2569175	ID=Glyma14g03900
XLOC_004894	Gm02	+	10067500	10067661	ID=Glyma02g11840
XLOC_077556	Gm18	-	9178472	9178652	ID=Glyma18g10310
XLOC_071723	Gm17	+	33421276	33421486	ID=Glyma17g30490
XLOC_040195	Gm09	-	45613165	45613446	ID=Glyma09g40790
XLOC_071974	Gm17	+	38458799	38459057	ID=Glyma17g34490
XLOC_079957	Gm19	+	10497397	10497663	ID=Glyma19g08980
XLOC_079372	Gm18	-	61574643	61574947	ID=Glyma18g53290
XLOC_077207	Gm18	-	3762271	3762628	ID=Glyma18g05030
XLOC_017114	Gm04	-	46792080	46792825	ID=Glyma04g40880
XLOC_057039	Gm13	-	28301761	28302124	ID=Glyma13g25010
XLOC_010160	Gm03	+	35913488	35913656	ID=Glyma03g28060
XLOC_085063	Gm20	+	38475954	38476367	ID=Glyma20g29600
XLOC_030644	Gm08	+	1014876	1015113	ID=Glyma08g01610
XLOC_083195	Gm19	-	44755166	44755397	ID=Glyma19g37660
XLOC_011854	Gm03	-	23959123	23959409	ID=Glyma03g18770
XLOC_030555	Gm07	-	44638145	44639549	ID=Glyma07g40380
XLOC_051635	Gm12	-	7962412	7962627	ID=Glyma12g10120
XLOC_002370	Gm01	-	5267888	5268165	ID=Glyma01g05440
XLOC_017232	Gm04	-	48309343	48309508	ID=Glyma04g42610
XLOC_077971	Gm18	-	20802865	20803109	ID=Glyma18g19080
XLOC_039896	Gm09	-	42067324	42067488	ID=Glyma09g36260
XLOC_079130	Gm18	-	59251011	59251171	ID=Glyma18g49960
XLOC_038298	Gm09	-	2786773	2787527	ID=Glyma09g03860
XLOC_012254	Gm03	-	36637340	36637838	ID=Glyma03g28660
XLOC_079335	Gm18	-	61315370	61315648	ID=Glyma18g52870
XLOC_044525	Gm10	-	44950151	44950595	ID=Glyma10g36920
XLOC_045197	Gm11	+	1853715	1853988	ID=Glyma11g02870
XLOC_015984	Gm04	-	9253672	9253822	ID=Glyma04g11000
XLOC_053906	Gm13	+	22881340	22881589	ID=Glyma13g19320
XLOC_030043	Gm07	-	38459032	38459348	ID=Glyma07g33550
XLOC_080551	Gm19	+	36589904	36590082	ID=Glyma19g29020
XLOC_086027	Gm20	-	5994338	5994660	ID=Glyma20g05250
XLOC_054718	Gm13	+	34134829	34135063	ID=Glyma13g31780
XLOC_052273	Gm12	-	26702907	26703168	ID=Glyma12g23950
XLOC_019361	Gm05	-	1793859	1794073	ID=Glyma05g02450
XLOC_058097	Gm13	-	41565056	41565283	ID=Glyma13g41170
XLOC_008829	Gm02	-	49288726	49288888	ID=Glyma02g44850
XLOC_070176	Gm17	+	814012	814967	ID=Glyma17g01360
XLOC_042117	Gm10	+	43935418	43936074	ID=Glyma10g35670
XLOC_020331	Gm05	-	32828249	32828546	ID=Glyma05g26950
XLOC_019166	Gm05	+	41386957	41387128	ID=Glyma05g37880
XLOC_045873	Gm11	+	9349025	9349530	ID=Glyma11g13110
XLOC_044063	Gm10	-	38712331	38712742	ID=Glyma10g30020
XLOC_040114	Gm09	-	44599748	44600216	ID=Glyma09g39540
XLOC_010499	Gm03	+	40838999	40839167	ID=Glyma03g33180
XLOC_076149	Gm18	+	52087731	52088008	ID=Glyma18g42780
XLOC_001787	Gm01	+	53195681	53195914	ID=Glyma01g41790
XLOC_051214	Gm12	-	2266108	2266292	ID=Glyma12g03430
XLOC_048377	Gm11	-	16916306	16916650	ID=Glyma11g20100
XLOC_013701	Gm04	+	7108923	7109439	ID=Glyma04g08970
XLOC_053284	Gm13	+	6372233	6372384	ID=Glyma13g06080
XLOC_054859	Gm13	+	35545896	35546147	ID=Glyma13g33860
XLOC_011255	Gm03	-	2126256	2126528	ID=Glyma03g02370
XLOC_047233	Gm11	-	1312560	1312889	ID=Glyma11g02120
XLOC_085060	Gm20	+	38418888	38419241	ID=Glyma20g29580
XLOC_043895	Gm10	-	35214844	35215221	ID=Glyma10g26770
XLOC_006915	Gm02	-	4688491	4688772	ID=Glyma02g05830
XLOC_012991	Gm03	-	46147348	46147608	ID=Glyma03g40350
XLOC_047860	Gm11	-	8365042	8365458	ID=Glyma11g11720
XLOC_054692	Gm13	+	33746355	33746844	ID=Glyma13g31290
XLOC_006493	Gm02	+	50919547	50919735	ID=Glyma02g47270
XLOC_045158	Gm11	+	1388375	1388549	ID=Glyma11g02220
XLOC_078771	Gm18	-	54387168	54387353	ID=Glyma18g44640
XLOC_023931	Gm06	-	3968256	3968454	ID=Glyma06g05550
XLOC_076755	Gm18	+	60812307	60813182	ID=Glyma18g52090
XLOC_015295	Gm04	-	622581	622824	ID=Glyma04g01040
XLOC_058786	Gm14	+	5053222	5053427	ID=Glyma14g06860
XLOC_008664	Gm02	-	47315658	47316163	ID=Glyma02g42240
XLOC_044403	Gm10	-	43340358	43340540	ID=Glyma10g35140
XLOC_016593	Gm04	-	36167357	36167564	ID=Glyma04g31810
XLOC_028800	Gm07	-	5463755	5463914	ID=Glyma07g06780
XLOC_040730	Gm10	+	4606279	4606635	ID=Glyma10g05880
XLOC_038016	Gm09	+	45869601	45869892	ID=Glyma09g41130
XLOC_069321	Gm16	-	25086007	25086177	ID=Glyma16g21840
XLOC_043119	Gm10	-	5350475	5350757	ID=Glyma10g06610
XLOC_027400	Gm07	+	20938582	20939080	ID=Glyma07g20530
XLOC_004061	Gm01	-	55364048	55364346	ID=Glyma01g44890
XLOC_004478	Gm02	+	4099871	4100051	ID=Glyma02g05050
XLOC_049152	Gm11	-	39108210	39108472	ID=Glyma11g38160
XLOC_081096	Gm19	+	44556768	44556975	ID=Glyma19g37400
XLOC_068334	Gm16	+	37110602	37111044	ID=Glyma16g34460
XLOC_004056	Gm01	-	55342407	55343033	ID=Glyma01g44840
XLOC_083041	Gm19	-	42683385	42684061	ID=Glyma19g35120
XLOC_020375	Gm05	-	33482397	33482661	ID=Glyma05g27570
XLOC_078725	Gm18	-	53576439	53576717	ID=Glyma18g43970
XLOC_020399	Gm05	-	33859320	33859560	ID=Glyma05g28000
XLOC_033412	Gm08	-	1188035	1188216	ID=Glyma08g01840
XLOC_083468	Gm19	-	47914951	47915212	ID=Glyma19g41710
XLOC_057700	Gm13	-	36692306	36692879	ID=Glyma13g35200
XLOC_072743	Gm17	-	5583306	5583471	ID=Glyma17g07580
XLOC_026358	Gm07	+	3001932	3002246	ID=Glyma07g04120
XLOC_007087	Gm02	-	6444358	6444611	ID=Glyma02g08240
XLOC_044206	Gm10	-	40598920	40599214	ID=Glyma10g32150
XLOC_032745	Gm08	+	39153723	39153906	ID=Glyma08g39660
XLOC_000627	Gm01	+	16087687	16087964	ID=Glyma01g12940
XLOC_012789	Gm03	-	43952975	43953130	ID=Glyma03g37290
XLOC_011545	Gm03	-	7620834	7621086	ID=Glyma03g07260
XLOC_043558	Gm10	-	18628025	18628701	ID=Glyma10g15900
XLOC_081069	Gm19	+	44324337	44324499	ID=Glyma19g37080
XLOC_087399	Gm20	-	43356320	43356518	ID=Glyma20g35060
XLOC_048762	Gm11	-	32804689	32804885	ID=Glyma11g31530
XLOC_052784	Gm12	-	38001722	38002043	ID=Glyma12g34890
XLOC_005305	Gm02	+	16582609	16582906	ID=Glyma02g18150
XLOC_084128	Gm20	+	11149276	11149453	ID=Glyma20g08020
XLOC_034633	Gm08	-	16005826	16006306	ID=Glyma08g21100
XLOC_025512	Gm06	-	41421110	41421485	ID=Glyma06g38480
XLOC_005878	Gm02	+	42962518	42962801	ID=Glyma02g37600
XLOC_004427	Gm02	+	3494042	3494239	ID=Glyma02g04320
XLOC_081034	Gm19	+	43897213	43898480	ID=Glyma19g36610
XLOC_042846	Gm10	-	1637283	1637962	ID=Glyma10g02370
XLOC_084746	Gm20	+	34161086	34161705	ID=Glyma20g24500
XLOC_068766	Gm16	-	4944402	4944792	ID=Glyma16g05610
XLOC_056924	Gm13	-	26843101	26843401	ID=Glyma13g23440
XLOC_038982	Gm09	-	20783804	20784067	ID=Glyma09g17060
XLOC_070579	Gm17	+	5530628	5530970	ID=Glyma17g07520
XLOC_072434	Gm17	-	1827584	1827790	ID=Glyma17g02750
XLOC_056118	Gm13	-	7924958	7925453	ID=Glyma13g07740
XLOC_052597	Gm12	-	35543031	35543448	ID=Glyma12g31980
XLOC_081549	Gm19	+	49852406	49852744	ID=Glyma19g44410
XLOC_073612	Gm17	-	23054557	23054801	ID=Glyma17g23240
XLOC_085594	Gm20	+	45317162	45317357	ID=Glyma20g37410
XLOC_014815	Gm04	+	44118522	44118747	ID=Glyma04g37700
XLOC_074777	Gm18	+	5909894	5910303	ID=Glyma18g07250
XLOC_083447	Gm19	-	47647459	47648038	ID=Glyma19g41370
XLOC_034922	Gm08	-	20814161	20814341	ID=Glyma08g26480
XLOC_025514	Gm06	-	41438918	41439123	ID=Glyma06g38490
XLOC_047384	Gm11	-	2651903	2652056	ID=Glyma11g03960
XLOC_000274	Gm01	+	4267679	4268035	ID=Glyma01g04630
XLOC_046960	Gm11	+	37690570	37690730	ID=Glyma11g36150
XLOC_086226	Gm20	-	17529072	17529719	ID=Glyma20g12290
XLOC_010826	Gm03	+	44733539	44733902	ID=Glyma03g38390
XLOC_010827	Gm03	+	44733957	44734178	ID=Glyma03g38390
XLOC_019085	Gm05	+	40573743	40574014	ID=Glyma05g36810
XLOC_060708	Gm14	-	6353798	6354220	ID=Glyma14g08330
XLOC_041704	Gm10	+	38871003	38871173	ID=Glyma10g30150
XLOC_076275	Gm18	+	54333525	54333812	ID=Glyma18g44600
XLOC_080742	Gm19	+	39764463	39764736	ID=Glyma19g31980
XLOC_008425	Gm02	-	43929519	43929816	ID=Glyma02g38520
XLOC_073012	Gm17	-	8352730	8353059	ID=Glyma17g11110
XLOC_021929	Gm06	+	9623370	9623618	ID=Glyma06g12450
XLOC_006287	Gm02	+	48520053	48520260	ID=Glyma02g43820
XLOC_076376	Gm18	+	55959731	55961137	ID=Glyma18g46200
XLOC_086710	Gm20	-	34671220	34671553	ID=Glyma20g24980
XLOC_054641	Gm13	+	33204231	33204508	ID=Glyma13g30660
XLOC_072120	Gm17	+	40574794	40575227	ID=Glyma17g36620
XLOC_055173	Gm13	+	39482635	39482913	ID=Glyma13g38750
XLOC_051954	Gm12	-	14264247	14264496	ID=Glyma12g15430
XLOC_030007	Gm07	-	37686289	37686449	ID=Glyma07g32780
XLOC_075329	Gm18	+	17655856	17656005	ID=Glyma18g16910
XLOC_070762	Gm17	+	8002142	8002384	ID=Glyma17g10660
XLOC_016928	Gm04	-	44246257	44246443	ID=Glyma04g37790
XLOC_019686	Gm05	-	8286487	8286781	ID=Glyma05g08340
XLOC_066903	Gm16	+	3642713	3643107	ID=Glyma16g04300
XLOC_017328	Gm05	+	207228	207649	ID=Glyma05g00440
XLOC_014999	Gm04	+	46111094	46111494	ID=Glyma04g39960
XLOC_031653	Gm08	+	12521909	12522251	ID=Glyma08g17090
XLOC_035096	Gm08	-	23275225	23275540	ID=Glyma08g28920
XLOC_055929	Gm13	-	5075291	5077794	ID=Glyma13g04800
XLOC_037542	Gm09	+	40383346	40383989	ID=Glyma09g33900
XLOC_076648	Gm18	+	59525926	59526206	ID=Glyma18g50380
XLOC_007956	Gm02	-	31173979	31174219	ID=Glyma02g29500
XLOC_079562	Gm19	+	2250689	2251074	ID=Glyma19g02500
XLOC_052841	Gm12	-	38827110	38827788	ID=Glyma12g35700
XLOC_042629	Gm10	+	50089940	50090157	ID=Glyma10g43390
XLOC_038466	Gm09	-	4836648	4837019	ID=Glyma09g06080
XLOC_033420	Gm08	-	1272117	1272399	ID=Glyma08g01940
XLOC_060822	Gm14	-	8126422	8126617	ID=Glyma14g10040
XLOC_034619	Gm08	-	15745621	15746172	ID=Glyma08g20750
XLOC_065598	Gm15	-	15253268	15253826	ID=Glyma15g18480
XLOC_080871	Gm19	+	41786124	41786326	ID=Glyma19g34170
XLOC_004981	Gm02	+	11340340	11340915	ID=Glyma02g13120
XLOC_048400	Gm11	-	17340121	17340538	ID=Glyma11g20520
XLOC_070174	Gm17	+	782483	782776	ID=Glyma17g01320
XLOC_053948	Gm13	+	23445950	23446296	ID=Glyma13g19960
XLOC_018661	Gm05	+	35506138	35506431	ID=Glyma05g30080
XLOC_027003	Gm07	+	12074057	12074206	ID=Glyma07g13420
XLOC_045099	Gm11	+	761215	761368	ID=Glyma11g01280
XLOC_060121	Gm14	+	48158383	48160175	ID=Glyma14g39020
XLOC_072239	Gm17	-	45554	46218	ID=Glyma17g00260
XLOC_039530	Gm09	-	37481012	37481194	ID=Glyma09g30700
XLOC_039531	Gm09	-	37481261	37481478	ID=Glyma09g30700
XLOC_087333	Gm20	-	42494756	42494912	ID=Glyma20g34050
XLOC_002698	Gm01	-	21604024	21604273	ID=Glyma01g17350
XLOC_081177	Gm19	+	45426629	45426918	ID=Glyma19g38520
XLOC_063018	Gm15	+	10453351	10453642	ID=Glyma15g13840
XLOC_055069	Gm13	+	37951212	37951556	ID=Glyma13g36700
XLOC_045754	Gm11	+	8064830	8064993	ID=Glyma11g11320
XLOC_052577	Gm12	-	35342076	35342390	ID=Glyma12g31790
XLOC_007013	Gm02	-	5523290	5523557	ID=Glyma02g06880
XLOC_020921	Gm05	-	39704228	39704596	ID=Glyma05g35720
XLOC_074634	Gm18	+	4111075	4111536	ID=Glyma18g05390
XLOC_060380	Gm14	-	1639196	1639393	ID=Glyma14g02640
XLOC_048322	Gm11	-	15577612	15577930	ID=Glyma11g18980
XLOC_078489	Gm18	-	47869421	47869745	ID=Glyma18g39750
XLOC_069560	Gm16	-	30156785	30157115	ID=Glyma16g26010
XLOC_002308	Gm01	-	4009716	4010241	ID=Glyma01g04470
XLOC_059992	Gm14	+	46401386	46401549	ID=Glyma14g37100
XLOC_030272	Gm07	-	41628737	41628975	ID=Glyma07g36270
XLOC_003553	Gm01	-	49551852	49552127	ID=Glyma01g37140
XLOC_077495	Gm18	-	8334233	8334384	ID=Glyma18g09420
XLOC_023903	Gm06	-	3688239	3688518	ID=Glyma06g05190
XLOC_048695	Gm11	-	31013442	31013602	ID=Glyma11g30110
XLOC_074804	Gm18	+	6182469	6182686	ID=Glyma18g07480
XLOC_022027	Gm06	+	10926566	10927039	ID=Glyma06g13820
XLOC_059839	Gm14	+	43007523	43007699	ID=Glyma14g34460
XLOC_052450	Gm12	-	33310744	33310903	ID=Glyma12g29840
XLOC_010022	Gm03	+	32818359	32818530	ID=Glyma03g25590
XLOC_032046	Gm08	+	17188568	17188775	ID=Glyma08g22640
XLOC_049855	Gm12	+	9304450	9304866	ID=Glyma12g11240
XLOC_015208	Gm04	+	48953933	48954112	ID=Glyma04g43360
XLOC_019038	Gm05	+	40128077	40128432	ID=Glyma05g36280
XLOC_069492	Gm16	-	29169678	29169951	ID=Glyma16g25240
XLOC_044298	Gm10	-	41922410	41922697	ID=Glyma10g33610
XLOC_038201	Gm09	-	1593256	1593496	ID=Glyma09g02380
XLOC_026649	Gm07	+	7040728	7041130	ID=Glyma07g08430
XLOC_052837	Gm12	-	38771796	38772067	ID=Glyma12g35640
XLOC_079693	Gm19	+	4499785	4499959	ID=Glyma19g04330
XLOC_068713	Gm16	-	4224017	4224209	ID=Glyma16g04920
XLOC_079241	Gm18	-	60308191	60308605	ID=Glyma18g51410
XLOC_053819	Gm13	+	21776957	21777619	ID=Glyma13g18130
XLOC_051811	Gm12	-	11065934	11066413	ID=Glyma12g12770
XLOC_001823	Gm01	+	53534578	53534757	ID=Glyma01g42230
XLOC_052645	Gm12	-	36267004	36267314	ID=Glyma12g32880
XLOC_015744	Gm04	-	5679067	5679431	ID=Glyma04g07310
XLOC_026131	Gm07	+	282100	282288	ID=Glyma07g00590
XLOC_015094	Gm04	+	47357694	47357964	ID=Glyma04g41500
XLOC_010783	Gm03	+	44311457	44311609	ID=Glyma03g37830
XLOC_014799	Gm04	+	43849214	43849641	ID=Glyma04g37460
XLOC_053552	Gm13	+	11874169	11874935	ID=Glyma13g10240
XLOC_067805	Gm16	+	30126130	30126343	ID=Glyma16g25980
XLOC_060859	Gm14	-	8799545	8799819	ID=Glyma14g10600
XLOC_056428	Gm13	-	19476534	19476747	ID=Glyma13g15590
XLOC_042423	Gm10	+	47747303	47747672	ID=Glyma10g40280
XLOC_077421	Gm18	-	7047246	7047759	ID=Glyma18g08270
XLOC_065741	Gm15	-	19195664	19195972	ID=Glyma15g21010
XLOC_008272	Gm02	-	41933654	41933930	ID=Glyma02g36440
XLOC_072711	Gm17	-	5163777	5163979	ID=Glyma17g07100
XLOC_016318	Gm04	-	19265637	19265949	ID=Glyma04g17730
XLOC_069986	Gm16	-	36374886	36375284	ID=Glyma16g33470
XLOC_085265	Gm20	+	41243398	41244085	ID=Glyma20g32630
XLOC_081010	Gm19	+	43626007	43626611	ID=Glyma19g36290
XLOC_017142	Gm04	-	47197647	47198151	ID=Glyma04g41340
XLOC_086769	Gm20	-	35255154	35255429	ID=Glyma20g25590
XLOC_078650	Gm18	-	52194378	52194562	ID=Glyma18g42900
XLOC_052748	Gm12	-	37486928	37487229	ID=Glyma12g34330
XLOC_008632	Gm02	-	46810585	46811022	ID=Glyma02g41720
XLOC_011776	Gm03	-	20224490	20224676	ID=Glyma03g15890
XLOC_018344	Gm05	+	31390613	31390845	ID=Glyma05g25260
XLOC_033482	Gm08	-	1876784	1877042	ID=Glyma08g02730
XLOC_005220	Gm02	+	14939274	14939423	ID=Glyma02g16560
XLOC_051274	Gm12	-	2936900	2937207	ID=Glyma12g04450
XLOC_047447	Gm11	-	3471339	3471680	ID=Glyma11g04980
XLOC_064020	Gm15	+	42790949	42791183	ID=Glyma15g37170
XLOC_002941	Gm01	-	33894405	33894942	ID=Glyma01g25750
XLOC_077441	Gm18	-	7335312	7335893	ID=Glyma18g08620
XLOC_083516	Gm19	-	48499054	48499432	ID=Glyma19g42530
XLOC_016834	Gm04	-	42919307	42920247	ID=Glyma04g36390
XLOC_018783	Gm05	+	37195659	37196030	ID=Glyma05g32250
XLOC_040291	Gm09	-	46523049	46523391	ID=Glyma09g41830
XLOC_003861	Gm01	-	53315420	53315607	ID=Glyma01g41940
XLOC_062233	Gm15	+	1834203	1834549	ID=Glyma15g02680
XLOC_086649	Gm20	-	33791155	33791318	ID=Glyma20g24090
XLOC_011381	Gm03	-	4475244	4475440	ID=Glyma03g04350
XLOC_064800	Gm15	-	4534150	4534316	ID=Glyma15g06400
XLOC_050726	Gm12	+	36451350	36451920	ID=Glyma12g33080
XLOC_051850	Gm12	-	11889245	11889425	ID=Glyma12g13430
XLOC_036684	Gm09	+	17801288	17801452	ID=Glyma09g15280
XLOC_085670	Gm20	+	46020676	46020959	ID=Glyma20g38410
XLOC_070805	Gm17	+	8540448	8540887	ID=Glyma17g11370
XLOC_049385	Gm12	+	2443724	2443898	ID=Glyma12g03640
XLOC_012510	Gm03	-	40224343	40224685	ID=Glyma03g32500
XLOC_002289	Gm01	-	3603876	3604093	ID=Glyma01g04150
XLOC_003930	Gm01	-	54075448	54076370	ID=Glyma01g42960
XLOC_038645	Gm09	-	8700852	8701264	ID=Glyma09g09140
XLOC_069238	Gm16	-	21224692	21224872	ID=Glyma16g19250
XLOC_031530	Gm08	+	11337216	11337748	ID=Glyma08g15600
XLOC_017274	Gm04	-	48860692	48861166	ID=Glyma04g43250
XLOC_020765	Gm05	-	38071384	38071633	ID=Glyma05g33420
XLOC_008394	Gm02	-	43499559	43499795	ID=Glyma02g38180
XLOC_017902	Gm05	+	9809187	9809380	ID=Glyma05g09920
XLOC_017991	Gm05	+	15990942	15991559	ID=Glyma05g14790
XLOC_072254	Gm17	-	361847	362038	ID=Glyma17g00690
XLOC_041202	Gm10	+	19599984	19600243	ID=Glyma10g16440
XLOC_056586	Gm13	-	21752973	21753134	ID=Glyma13g18090
XLOC_004685	Gm02	+	6687323	6687895	ID=Glyma02g08600
XLOC_006114	Gm02	+	46321465	46321706	ID=Glyma02g41160
XLOC_028368	Gm07	+	44367754	44367917	ID=Glyma07g40080
XLOC_087649	Gm20	-	46735421	46735749	ID=Glyma20g39420
XLOC_039893	Gm09	-	42047873	42048130	ID=Glyma09g36230
XLOC_086675	Gm20	-	34221029	34221442	ID=Glyma20g24590
XLOC_015863	Gm04	-	7394842	7395067	ID=Glyma04g09230
XLOC_044804	Gm10	-	48317422	48317977	ID=Glyma10g41150
XLOC_041238	Gm10	+	20882132	20882507	ID=Glyma10g17440
XLOC_001833	Gm01	+	53618370	53618655	ID=Glyma01g42340
XLOC_032802	Gm08	+	40325597	40325870	ID=Glyma08g40580
XLOC_057929	Gm13	-	39401850	39402112	ID=Glyma13g38640
XLOC_014721	Gm04	+	42778188	42778537	ID=Glyma04g36240
XLOC_016568	Gm04	-	35510607	35510814	ID=Glyma04g31250
XLOC_064565	Gm15	-	1779320	1779617	ID=Glyma15g02620
XLOC_059277	Gm14	+	17377091	17377385	ID=Glyma14g16070
XLOC_081690	Gm19	-	1240866	1241250	ID=Glyma19g01630
XLOC_014424	Gm04	+	36705957	36706280	ID=Glyma04g32240
XLOC_042416	Gm10	+	47660822	47661342	ID=Glyma10g40180
XLOC_008151	Gm02	-	38146583	38147483	ID=Glyma02g34110
XLOC_070985	Gm17	+	10794502	10795331	ID=Glyma17g14030
XLOC_040066	Gm09	-	44015348	44015591	ID=Glyma09g38710
XLOC_055502	Gm13	+	42860244	42860628	ID=Glyma13g43080
XLOC_031746	Gm08	+	13884418	13884602	ID=Glyma08g18490
XLOC_025000	Gm06	-	17677531	17677793	ID=Glyma06g21180
XLOC_046137	Gm11	+	13056159	13056435	ID=Glyma11g17150
XLOC_029187	Gm07	-	11749633	11749859	ID=Glyma07g13220
XLOC_046955	Gm11	+	37625035	37625246	ID=Glyma11g36090
XLOC_010843	Gm03	+	44911806	44911997	ID=Glyma03g38600
XLOC_034655	Gm08	-	16369132	16369322	ID=Glyma08g21540
XLOC_051144	Gm12	-	1434373	1434547	ID=Glyma12g02290
XLOC_063369	Gm15	+	15903462	15903619	ID=Glyma15g18980
XLOC_081153	Gm19	+	45201746	45202128	ID=Glyma19g38230
XLOC_016168	Gm04	-	14998819	14999089	ID=Glyma04g14810
XLOC_082560	Gm19	-	35761132	35761346	ID=Glyma19g28350
XLOC_005205	Gm02	+	14774955	14775285	ID=Glyma02g16360
XLOC_082960	Gm19	-	41641908	41642319	ID=Glyma19g34030
XLOC_010502	Gm03	+	40885173	40885519	ID=Glyma03g33240
XLOC_072578	Gm17	-	3578580	3579063	ID=Glyma17g05230
XLOC_066952	Gm16	+	4467118	4467317	ID=Glyma16g05170
XLOC_057708	Gm13	-	36791905	36792081	ID=Glyma13g35370
XLOC_043645	Gm10	-	24607946	24608217	ID=Glyma10g19700
XLOC_011633	Gm03	-	10729367	10729700	ID=Glyma03g09140
XLOC_028751	Gm07	-	4781982	4782402	ID=Glyma07g06070
XLOC_047952	Gm11	-	9375251	9378615	ID=Glyma11g13160
XLOC_080100	Gm19	+	21072214	21072378	ID=Glyma19g17440
XLOC_056769	Gm13	-	24585320	24585730	ID=Glyma13g21100
XLOC_025983	Gm06	-	49187615	49188007	ID=Glyma06g46600
XLOC_036014	Gm09	+	1187870	1188104	ID=Glyma09g01830
XLOC_040620	Gm10	+	3363782	3364458	ID=Glyma10g04370
XLOC_024436	Gm06	-	10485841	10486017	ID=Glyma06g13330
XLOC_071683	Gm17	+	32341573	32341962	ID=Glyma17g29640
XLOC_005164	Gm02	+	14143646	14143811	ID=Glyma02g15650
XLOC_019709	Gm05	-	8477164	8477422	ID=Glyma05g08630
XLOC_048356	Gm11	-	16474801	16475143	ID=Glyma11g19680
XLOC_025208	Gm06	-	22732870	22733028	ID=Glyma06g24910
XLOC_021617	Gm06	+	5909292	5909517	ID=Glyma06g08020
XLOC_060910	Gm14	-	9613354	9614149	ID=Glyma14g11220
XLOC_066934	Gm16	+	4179656	4179905	ID=Glyma16g04880
XLOC_055870	Gm13	-	4102893	4103133	ID=Glyma13g03910
XLOC_055871	Gm13	-	4103200	4103697	ID=Glyma13g03910
XLOC_082147	Gm19	-	16687916	16688261	ID=Glyma19g13570
XLOC_044212	Gm10	-	40637948	40638292	ID=Glyma10g32190
XLOC_042252	Gm10	+	45608915	45609275	ID=Glyma10g37680
XLOC_019215	Gm05	+	41821150	41821343	ID=Glyma05g38470
XLOC_022745	Gm06	+	29899313	29899671	ID=Glyma06g30630
XLOC_067110	Gm16	+	6823347	6823540	ID=Glyma16g07530
XLOC_004106	Gm01	-	55819602	55819775	ID=Glyma01g45650
XLOC_048299	Gm11	-	15269364	15269774	ID=Glyma11g18630
XLOC_057372	Gm13	-	32913581	32913741	ID=Glyma13g30180
XLOC_064941	Gm15	-	6017623	6017827	ID=Glyma15g08520
XLOC_087185	Gm20	-	40602184	40602442	ID=Glyma20g31990
XLOC_082255	Gm19	-	27570349	27571029	ID=Glyma19g22660
XLOC_044430	Gm10	-	43821508	43822056	ID=Glyma10g35560
XLOC_021203	Gm06	+	1064350	1064959	ID=Glyma06g01670
XLOC_001433	Gm01	+	48469271	48469631	ID=Glyma01g36010
XLOC_039505	Gm09	-	37021880	37022358	ID=Glyma09g30130
XLOC_040576	Gm10	+	2717874	2718151	ID=Glyma10g03650
XLOC_057311	Gm13	-	32203965	32204278	ID=Glyma13g29280
XLOC_010894	Gm03	+	45470284	45470623	ID=Glyma03g39350
XLOC_068422	Gm16	-	639151	639459	ID=Glyma16g00970
XLOC_075567	Gm18	+	30311785	30311951	ID=Glyma18g26190
XLOC_034550	Gm08	-	15004011	15004623	ID=Glyma08g19860
XLOC_071935	Gm17	+	37720694	37721028	ID=Glyma17g33780
XLOC_013841	Gm04	+	9237463	9237975	ID=Glyma04g10970
XLOC_017449	Gm05	+	1549376	1549612	ID=Glyma05g02130
XLOC_079016	Gm18	-	57779435	57779801	ID=Glyma18g48340
XLOC_006820	Gm02	-	3398685	3399184	ID=Glyma02g04210
XLOC_076859	Gm18	+	62032338	62032718	ID=Glyma18g53750
XLOC_051020	Gm12	+	40072964	40073644	ID=Glyma12g37090
XLOC_048009	Gm11	-	10103279	10104256	ID=Glyma11g14070
XLOC_017429	Gm05	+	1321227	1321723	ID=Glyma05g01860
XLOC_062815	Gm15	+	8184922	8185072	ID=Glyma15g11180
XLOC_081006	Gm19	+	43559495	43559783	ID=Glyma19g36210
XLOC_004506	Gm02	+	4470729	4471003	ID=Glyma02g05590
XLOC_013488	Gm04	+	4499051	4499279	ID=Glyma04g05910
XLOC_067210	Gm16	+	8350127	8350351	ID=Glyma16g08860
XLOC_015078	Gm04	+	47139205	47139390	ID=Glyma04g41270
XLOC_007194	Gm02	-	7973413	7973566	ID=Glyma02g10060
XLOC_004451	Gm02	+	3799598	3799768	ID=Glyma02g04640
XLOC_028749	Gm07	-	4762863	4763551	ID=Glyma07g06060
XLOC_064119	Gm15	+	45418628	45419878	ID=Glyma15g38900
XLOC_079051	Gm18	-	58255941	58256513	ID=Glyma18g48840
XLOC_037921	Gm09	+	45010702	45010993	ID=Glyma09g40050
XLOC_000672	Gm01	+	18526589	18526913	ID=Glyma01g15020
XLOC_031105	Gm08	+	6249133	6249306	ID=Glyma08g08740
XLOC_003345	Gm01	-	46074362	46074547	ID=Glyma01g33880
XLOC_004382	Gm02	+	2836068	2836425	ID=Glyma02g03560
XLOC_087783	scaffold_21	+	684360	684561	ID=Glyma0021s00420
XLOC_030906	Gm08	+	3967629	3967936	ID=Glyma08g05550
XLOC_078756	Gm18	-	54168930	54169297	ID=Glyma18g44470
XLOC_081906	Gm19	-	5253750	5254048	ID=Glyma19g05000
XLOC_036258	Gm09	+	4514303	4514599	ID=Glyma09g05750
XLOC_015835	Gm04	-	6898730	6899066	ID=Glyma04g08770
XLOC_019221	Gm05	+	41865312	41865507	ID=Glyma05g38530
XLOC_055782	Gm13	-	2323422	2323799	ID=Glyma13g02450
XLOC_033507	Gm08	-	2224266	2224494	ID=Glyma08g03140
XLOC_072352	Gm17	-	1014900	1015220	ID=Glyma17g01660
XLOC_048732	Gm11	-	32311315	32311923	ID=Glyma11g31270
XLOC_033452	Gm08	-	1598825	1599001	ID=Glyma08g02290
XLOC_083774	Gm20	+	797867	798220	ID=Glyma20g01150
XLOC_058336	Gm14	+	12259	12467	ID=Glyma14g00230
XLOC_073086	Gm17	-	9426515	9427050	ID=Glyma17g12470
XLOC_030282	Gm07	-	41751723	41751881	ID=Glyma07g36360
XLOC_004714	Gm02	+	7076309	7076463	ID=Glyma02g09090
XLOC_053411	Gm13	+	7939900	7940278	ID=Glyma13g07750
XLOC_029023	Gm07	-	8584465	8584667	ID=Glyma07g10280
XLOC_065683	Gm15	-	17597993	17598299	ID=Glyma15g20020
XLOC_023482	Gm06	+	49472721	49472946	ID=Glyma06g46940
XLOC_022402	Gm06	+	16417489	16417945	ID=Glyma06g20060
XLOC_019667	Gm05	-	8067888	8068168	ID=Glyma05g08120
XLOC_085112	Gm20	+	39061602	39061881	ID=Glyma20g30390
XLOC_000349	Gm01	+	5583394	5583590	ID=Glyma01g05820
XLOC_052803	Gm12	-	38251607	38252542	ID=Glyma12g35100
XLOC_076111	Gm18	+	51315149	51315386	ID=Glyma18g42290
XLOC_005803	Gm02	+	41864081	41864241	ID=Glyma02g36400
XLOC_018733	Gm05	+	36313616	36313870	ID=Glyma05g31120
XLOC_035350	Gm08	-	38945390	38945571	ID=Glyma08g39400
XLOC_073433	Gm17	-	15548969	15549202	ID=Glyma17g18310
XLOC_077723	Gm18	-	12661610	12662215	ID=Glyma18g13200
XLOC_084468	Gm20	+	28441982	28442258	ID=Glyma20g20040
XLOC_082967	Gm19	-	41721785	41722377	ID=Glyma19g34110
XLOC_049849	Gm12	+	9180790	9180961	ID=Glyma12g11160
XLOC_044183	Gm10	-	40370457	40370851	ID=Glyma10g31880
XLOC_033846	Gm08	-	6472865	6473018	ID=Glyma08g09090
XLOC_001453	Gm01	+	48692407	48692868	ID=Glyma01g36190
XLOC_080444	Gm19	+	34813821	34814484	ID=Glyma19g27480
XLOC_021683	Gm06	+	6536115	6536402	ID=Glyma06g08960
XLOC_025886	Gm06	-	47873858	47874602	ID=Glyma06g45090
XLOC_041461	Gm10	+	33854252	33854439	ID=Glyma10g25790
XLOC_063678	Gm15	+	24810941	24811225	ID=Glyma15g24120
XLOC_080570	Gm19	+	36929268	36929522	ID=Glyma19g29370
XLOC_058661	Gm14	+	3568223	3568772	ID=Glyma14g05150
XLOC_079564	Gm19	+	2351279	2351446	ID=Glyma19g02540
XLOC_073260	Gm17	-	11900064	11900254	ID=Glyma17g15200
XLOC_010228	Gm03	+	36907338	36907513	ID=Glyma03g28950
XLOC_010952	Gm03	+	46259325	46259569	ID=Glyma03g40540
XLOC_027111	Gm07	+	15014541	15014821	ID=Glyma07g15180
XLOC_072559	Gm17	-	3218703	3218965	ID=Glyma17g04790
XLOC_056418	Gm13	-	18269892	18270095	ID=Glyma13g14660
XLOC_030157	Gm07	-	40485025	40486599	ID=Glyma07g35340
XLOC_065249	Gm15	-	9878619	9878997	ID=Glyma15g13240
XLOC_015587	Gm04	-	4031641	4031897	ID=Glyma04g05280
XLOC_050366	Gm12	+	28393390	28393621	ID=Glyma12g25450
XLOC_040991	Gm10	+	10215187	10215433	ID=Glyma10g10460
XLOC_029486	Gm07	-	17804477	17804710	ID=Glyma07g18030
XLOC_019690	Gm05	-	8291488	8292264	ID=Glyma05g08360
XLOC_084546	Gm20	+	30873123	30873406	ID=Glyma20g21540
XLOC_029887	Gm07	-	36041749	36041926	ID=Glyma07g31100
XLOC_011342	Gm03	-	3645714	3645942	ID=Glyma03g03810
XLOC_008119	Gm02	-	37122592	37122968	ID=Glyma02g33340
XLOC_022497	Gm06	+	18087015	18087784	ID=Glyma06g21530
XLOC_045900	Gm11	+	9546007	9546286	ID=Glyma11g13450
XLOC_018439	Gm05	+	32484386	32485075	ID=Glyma05g26550
XLOC_026432	Gm07	+	3976519	3976754	ID=Glyma07g05340
XLOC_049939	Gm12	+	11176608	11177058	ID=Glyma12g12830
XLOC_016827	Gm04	-	42823961	42824200	ID=Glyma04g36260
XLOC_025146	Gm06	-	20321596	20321821	ID=Glyma06g23220
XLOC_024118	Gm06	-	6009315	6009504	ID=Glyma06g08180
XLOC_073303	Gm17	-	12523008	12523322	ID=Glyma17g15800
XLOC_017733	Gm05	+	6273026	6273796	ID=Glyma05g06350
XLOC_072898	Gm17	-	7159636	7160634	ID=Glyma17g09660
XLOC_086481	Gm20	-	30182942	30183276	ID=Glyma20g21140
XLOC_049992	Gm12	+	12282124	12282327	ID=Glyma12g13700
XLOC_018805	Gm05	+	37386497	37386901	ID=Glyma05g32450
XLOC_057854	Gm13	-	38561966	38562478	ID=Glyma13g37500
XLOC_077462	Gm18	-	7816045	7816234	ID=Glyma18g09040
XLOC_044065	Gm10	-	38741022	38741442	ID=Glyma10g30030
XLOC_085482	Gm20	+	44241101	44241427	ID=Glyma20g36020
XLOC_010377	Gm03	+	39270280	39270517	ID=Glyma03g31370
XLOC_077354	Gm18	-	6088928	6089175	ID=Glyma18g07380
XLOC_016997	Gm04	-	45396476	45396793	ID=Glyma04g39150
XLOC_073193	Gm17	-	10720854	10721083	ID=Glyma17g13950
XLOC_076740	Gm18	+	60576127	60576423	ID=Glyma18g51820
XLOC_086593	Gm20	-	33152544	33152719	ID=Glyma20g23240
XLOC_042028	Gm10	+	42850091	42850661	ID=Glyma10g34680
XLOC_042121	Gm10	+	43981331	43981630	ID=Glyma10g35730
XLOC_057071	Gm13	-	28855748	28856031	ID=Glyma13g25640
XLOC_041604	Gm10	+	37384660	37385315	ID=Glyma10g28490
XLOC_053892	Gm13	+	22722123	22722394	ID=Glyma13g19120
XLOC_073873	Gm17	-	35212424	35212698	ID=Glyma17g32000
XLOC_035992	Gm09	+	952428	952732	ID=Glyma09g01500
XLOC_040100	Gm09	-	44486363	44486536	ID=Glyma09g39380
XLOC_086566	Gm20	-	32496378	32496963	ID=Glyma20g22530
XLOC_034329	Gm08	-	11910958	11911667	ID=Glyma08g16280
XLOC_051392	Gm12	-	4363330	4363711	ID=Glyma12g06430
XLOC_047557	Gm11	-	4805083	4805345	ID=Glyma11g06810
XLOC_025360	Gm06	-	36364576	36364769	ID=Glyma06g34850
XLOC_055269	Gm13	+	40516886	40517096	ID=Glyma13g39960
XLOC_014521	Gm04	+	39567674	39567883	ID=Glyma04g33770
XLOC_077840	Gm18	-	16401329	16401654	ID=Glyma18g16100
XLOC_072244	Gm17	-	243816	243995	ID=Glyma17g00570
XLOC_013203	Gm04	+	855687	855927	ID=Glyma04g01350
XLOC_042243	Gm10	+	45528295	45529412	ID=Glyma10g37570
XLOC_017218	Gm04	-	48176526	48177050	ID=Glyma04g42410
XLOC_042835	Gm10	-	1577245	1577605	ID=Glyma10g02250
XLOC_067839	Gm16	+	30538437	30538633	ID=Glyma16g26420
XLOC_001255	Gm01	+	44720688	44721207	ID=Glyma01g33020
XLOC_050485	Gm12	+	32839346	32839647	ID=Glyma12g29410
XLOC_070869	Gm17	+	9178312	9178944	ID=Glyma17g12140
XLOC_027554	Gm07	+	31356855	31357706	ID=Glyma07g27830
XLOC_004178	Gm02	+	625967	626649	ID=Glyma02g00830
XLOC_008713	Gm02	-	47828509	47829118	ID=Glyma02g42910
XLOC_057481	Gm13	-	34258611	34259057	ID=Glyma13g31940
XLOC_076185	Gm18	+	52798531	52798682	ID=Glyma18g43350
XLOC_077120	Gm18	-	2646782	2647210	ID=Glyma18g03840
XLOC_026417	Gm07	+	3770681	3770843	ID=Glyma07g05100
XLOC_003907	Gm01	-	53864153	53864409	ID=Glyma01g42640
XLOC_014158	Gm04	+	17506844	17507362	ID=Glyma04g16360
XLOC_064471	Gm15	-	851273	851539	ID=Glyma15g01390
XLOC_077308	Gm18	-	5183562	5183738	ID=Glyma18g06600
XLOC_072858	Gm17	-	6701562	6701715	ID=Glyma17g09030
XLOC_072197	Gm17	+	41416501	41417152	ID=Glyma17g37670
XLOC_026738	Gm07	+	7902765	7903109	ID=Glyma07g09480
XLOC_035447	Gm08	-	41090859	41091260	ID=Glyma08g41050
XLOC_065032	Gm15	-	6975892	6976276	ID=Glyma15g09750
XLOC_004985	Gm02	+	11390029	11390369	ID=Glyma02g13170
XLOC_007636	Gm02	-	14920725	14920973	ID=Glyma02g16540
XLOC_004161	Gm02	+	408825	409319	ID=Glyma02g00630
XLOC_057293	Gm13	-	31997559	31997793	ID=Glyma13g29040
XLOC_056158	Gm13	-	8693577	8694278	ID=Glyma13g08390
XLOC_084773	Gm20	+	34688303	34688493	ID=Glyma20g25000
XLOC_060008	Gm14	+	46596166	46596472	ID=Glyma14g37300
XLOC_016246	Gm04	-	16944317	16944959	ID=Glyma04g16010
XLOC_046250	Gm11	+	16055648	16055921	ID=Glyma11g19350
XLOC_072842	Gm17	-	6531728	6531984	ID=Glyma17g08840
XLOC_048492	Gm11	-	18912122	18912670	ID=Glyma11g21780
XLOC_004225	Gm02	+	1065050	1065243	ID=Glyma02g01480
XLOC_023927	Gm06	-	3892576	3892825	ID=Glyma06g05470
XLOC_063067	Gm15	+	11189091	11189321	ID=Glyma15g14700
XLOC_074693	Gm18	+	4708940	4709226	ID=Glyma18g06120
XLOC_057865	Gm13	-	38683901	38684266	ID=Glyma13g37660
XLOC_055666	Gm13	-	302970	303294	ID=Glyma13g00570
XLOC_087145	Gm20	-	40193904	40194297	ID=Glyma20g31570
XLOC_063089	Gm15	+	11507646	11507829	ID=Glyma15g15050
XLOC_046425	Gm11	+	20927888	20928248	ID=Glyma11g23370
XLOC_022000	Gm06	+	10606212	10606580	ID=Glyma06g13470
XLOC_073184	Gm17	-	10647846	10648053	ID=Glyma17g13850
XLOC_008881	Gm02	-	49860147	49860368	ID=Glyma02g45700
XLOC_007318	Gm02	-	10012969	10013160	ID=Glyma02g11780
XLOC_000938	Gm01	+	35186917	35187089	ID=Glyma01g26590
XLOC_066546	Gm15	-	49693005	49693364	ID=Glyma15g42290
XLOC_016545	Gm04	-	34600392	34600612	ID=Glyma04g30630
XLOC_043019	Gm10	-	4310223	4310544	ID=Glyma10g05520
XLOC_084948	Gm20	+	36983154	36983451	ID=Glyma20g28010
XLOC_081586	Gm19	+	50275833	50276098	ID=Glyma19g45030
XLOC_033133	Gm08	+	44937544	44937746	ID=Glyma08g45630
XLOC_037882	Gm09	+	44458217	44458429	ID=Glyma09g39360
XLOC_052958	Gm13	+	311820	312246	ID=Glyma13g00580
XLOC_024434	Gm06	-	10462796	10462957	ID=Glyma06g13300
XLOC_005224	Gm02	+	14994491	14994705	ID=Glyma02g16610
XLOC_065832	Gm15	-	21361982	21362583	ID=Glyma15g22730
XLOC_002023	Gm01	+	55665098	55665259	ID=Glyma01g45330
XLOC_073360	Gm17	-	13840540	13840702	ID=Glyma17g17000
XLOC_045898	Gm11	+	9537455	9537608	ID=Glyma11g13440
XLOC_062151	Gm15	+	779671	779884	ID=Glyma15g01280
XLOC_056489	Gm13	-	20694894	20695244	ID=Glyma13g16790
XLOC_047045	Gm11	+	38439099	38439536	ID=Glyma11g37280
XLOC_023801	Gm06	-	2477635	2478214	ID=Glyma06g03550
XLOC_052189	Gm12	-	24258137	24258431	ID=Glyma12g22300
XLOC_001033	Gm01	+	38422505	38422729	ID=Glyma01g28550
XLOC_026661	Gm07	+	7062848	7063045	ID=Glyma07g08470
XLOC_069467	Gm16	-	28888024	28888680	ID=Glyma16g24900
XLOC_000806	Gm01	+	28777814	28778148	ID=Glyma01g22730
XLOC_024031	Gm06	-	4892401	4892609	ID=Glyma06g06810
XLOC_008412	Gm02	-	43808269	43808872	ID=Glyma02g38390
XLOC_020992	Gm05	-	40558020	40558365	ID=Glyma05g36790
XLOC_050866	Gm12	+	38026521	38026930	ID=Glyma12g34910
XLOC_080820	Gm19	+	41020752	41021056	ID=Glyma19g33380
XLOC_012325	Gm03	-	37517633	37517835	ID=Glyma03g29490
XLOC_038012	Gm09	+	45851323	45851508	ID=Glyma09g41110
XLOC_026467	Gm07	+	4335375	4335657	ID=Glyma07g05680
XLOC_057682	Gm13	-	36474000	36474182	ID=Glyma13g34970
XLOC_065829	Gm15	-	21157482	21157860	ID=Glyma15g22500
XLOC_082522	Gm19	-	35224068	35224243	ID=Glyma19g27870
XLOC_073518	Gm17	-	19063535	19063694	ID=Glyma17g20320
XLOC_020502	Gm05	-	35081590	35081817	ID=Glyma05g29470
XLOC_078615	Gm18	-	51849289	51849501	ID=Glyma18g42610
XLOC_060576	Gm14	-	4559458	4559663	ID=Glyma14g06320
XLOC_032527	Gm08	+	32746399	32746631	ID=Glyma08g35510
XLOC_060030	Gm14	+	46863213	46863670	ID=Glyma14g37590
XLOC_071918	Gm17	+	37191202	37191416	ID=Glyma17g33360
XLOC_068232	Gm16	+	35916441	35916646	ID=Glyma16g32820
XLOC_013377	Gm04	+	3058284	3058596	ID=Glyma04g04170
XLOC_047528	Gm11	-	4448708	4448975	ID=Glyma11g06260
XLOC_013582	Gm04	+	5851016	5851228	ID=Glyma04g07500
XLOC_067064	Gm16	+	6035208	6035451	ID=Glyma16g06720
XLOC_045070	Gm11	+	530112	530365	ID=Glyma11g00990
XLOC_049038	Gm11	-	37683254	37683469	ID=Glyma11g36140
XLOC_068849	Gm16	-	6070959	6071222	ID=Glyma16g06760
XLOC_036215	Gm09	+	3897584	3897789	ID=Glyma09g05130
XLOC_020661	Gm05	-	36850165	36850340	ID=Glyma05g31790
XLOC_054979	Gm13	+	37164773	37164943	ID=Glyma13g35790
XLOC_074364	Gm18	+	739179	739619	ID=Glyma18g01400
XLOC_030593	Gm08	+	320164	320455	ID=Glyma08g00670
XLOC_062848	Gm15	+	8516488	8516857	ID=Glyma15g11560
XLOC_051480	Gm12	-	5650977	5651457	ID=Glyma12g07990
XLOC_037359	Gm09	+	37617830	37618295	ID=Glyma09g30810
XLOC_055343	Gm13	+	41356866	41357402	ID=Glyma13g40930
XLOC_014810	Gm04	+	44000487	44000772	ID=Glyma04g37630
XLOC_020393	Gm05	-	33788787	33789055	ID=Glyma05g27920
XLOC_054477	Gm13	+	31154294	31154646	ID=Glyma13g28060
XLOC_030718	Gm08	+	1888469	1888826	ID=Glyma08g02750
XLOC_000569	Gm01	+	12864701	12865098	ID=Glyma01g10070
XLOC_025100	Gm06	-	19105831	19106669	ID=Glyma06g22290
XLOC_082896	Gm19	-	40698396	40698706	ID=Glyma19g33050
XLOC_048959	Gm11	-	36476394	36476968	ID=Glyma11g34690
XLOC_001581	Gm01	+	50559501	50559669	ID=Glyma01g38460
XLOC_035732	Gm08	-	45007273	45008063	ID=Glyma08g45720
XLOC_010910	Gm03	+	45743914	45744396	ID=Glyma03g39750
XLOC_087499	Gm20	-	44625047	44625240	ID=Glyma20g36550
XLOC_029308	Gm07	-	14892001	14892169	ID=Glyma07g15040
XLOC_015342	Gm04	-	1177669	1177896	ID=Glyma04g01760
XLOC_020746	Gm05	-	37894782	37894995	ID=Glyma05g33160
XLOC_077982	Gm18	-	21231611	21232042	ID=Glyma18g19450
XLOC_030876	Gm08	+	3534854	3535005	ID=Glyma08g04950
XLOC_034199	Gm08	-	10674032	10674318	ID=Glyma08g14650
XLOC_003801	Gm01	-	52512560	52512809	ID=Glyma01g40860
XLOC_081861	Gm19	-	4137882	4138117	ID=Glyma19g04020
XLOC_020759	Gm05	-	38044119	38044297	ID=Glyma05g33350
XLOC_045381	Gm11	+	4003986	4004380	ID=Glyma11g05690
XLOC_044686	Gm10	-	46789481	46790383	ID=Glyma10g39070
XLOC_047451	Gm11	-	3489944	3490140	ID=Glyma11g05020
XLOC_069612	Gm16	-	30866652	30868920	ID=Glyma16g26800
XLOC_070842	Gm17	+	8902989	8903276	ID=Glyma17g11860
XLOC_028952	Gm07	-	7572957	7573250	ID=Glyma07g09090
XLOC_057463	Gm13	-	33953764	33953975	ID=Glyma13g31540
XLOC_054262	Gm13	+	28141604	28142668	ID=Glyma13g24840
XLOC_058938	Gm14	+	7427925	7428204	ID=Glyma14g09390
XLOC_030836	Gm08	+	3125400	3125644	ID=Glyma08g04430
XLOC_043431	Gm10	-	12917705	12917892	ID=Glyma10g12150
XLOC_074732	Gm18	+	5215442	5215665	ID=Glyma18g06640
XLOC_038437	Gm09	-	4700594	4700760	ID=Glyma09g05920
XLOC_054021	Gm13	+	24516736	24516907	ID=Glyma13g21030
XLOC_050453	Gm12	+	32441804	32442005	ID=Glyma12g29030
XLOC_087497	Gm20	-	44616593	44616846	ID=Glyma20g36530
XLOC_019561	Gm05	-	4972167	4972341	ID=Glyma05g05540
XLOC_080854	Gm19	+	41597944	41598115	ID=Glyma19g33970
XLOC_046766	Gm11	+	34954330	34954516	ID=Glyma11g33180
XLOC_062177	Gm15	+	1145919	1146270	ID=Glyma15g01730
XLOC_024104	Gm06	-	5840962	5841185	ID=Glyma06g07920
XLOC_026144	Gm07	+	424671	424989	ID=Glyma07g00790
XLOC_034339	Gm08	-	12011868	12012427	ID=Glyma08g16400
XLOC_031422	Gm08	+	10080785	10081142	ID=Glyma08g13800
XLOC_072688	Gm17	-	4792906	4793095	ID=Glyma17g06720
XLOC_055434	Gm13	+	42243177	42243491	ID=Glyma13g42160
XLOC_007612	Gm02	-	14617093	14617308	ID=Glyma02g16190
XLOC_069433	Gm16	-	28456255	28456498	ID=Glyma16g24510
XLOC_082334	Gm19	-	30253495	30254032	ID=Glyma19g24590
XLOC_086808	Gm20	-	35730069	35730272	ID=Glyma20g26220
XLOC_059582	Gm14	+	30107908	30108087	ID=Glyma14g24920
XLOC_030819	Gm08	+	2981608	2981843	ID=Glyma08g04240
XLOC_015937	Gm04	-	8710425	8711141	ID=Glyma04g10490
XLOC_009075	Gm03	+	418812	419125	ID=Glyma03g00710
XLOC_029002	Gm07	-	8406166	8406410	ID=Glyma07g10000
XLOC_054509	Gm13	+	31516344	31517120	ID=Glyma13g28480
XLOC_003957	Gm01	-	54300888	54301253	ID=Glyma01g43240
XLOC_021524	Gm06	+	4782773	4783279	ID=Glyma06g06700
XLOC_048464	Gm11	-	18438374	18439456	ID=Glyma11g21440
XLOC_071360	Gm17	+	17686258	17686633	ID=Glyma17g19500
XLOC_003959	Gm01	-	54314364	54314626	ID=Glyma01g43260
XLOC_013368	Gm04	+	2964206	2964450	ID=Glyma04g04040
XLOC_007173	Gm02	-	7547860	7548670	ID=Glyma02g09610
XLOC_078552	Gm18	-	49804996	49805588	ID=Glyma18g41120
XLOC_075270	Gm18	+	15601783	15602154	ID=Glyma18g15520
XLOC_079191	Gm18	-	59852691	59852863	ID=Glyma18g50830
XLOC_068472	Gm16	-	1220148	1220414	ID=Glyma16g01650
XLOC_004962	Gm02	+	11283361	11283605	ID=Glyma02g13020
XLOC_015176	Gm04	+	48420268	48420418	ID=Glyma04g42740
XLOC_014681	Gm04	+	42247293	42247532	ID=Glyma04g35770
XLOC_079829	Gm19	+	7063002	7063163	ID=Glyma19g06210
XLOC_016081	Gm04	-	11886821	11886995	ID=Glyma04g12630
XLOC_068558	Gm16	-	2483392	2483849	ID=Glyma16g02900
XLOC_040227	Gm09	-	45933095	45933685	ID=Glyma09g41240
XLOC_028943	Gm07	-	7497015	7497258	ID=Glyma07g08980
XLOC_006589	Gm02	-	129423	129707	ID=Glyma02g00330
XLOC_085355	Gm20	+	42418272	42418474	ID=Glyma20g33980
XLOC_078050	Gm18	-	23850422	23850856	ID=Glyma18g21030
XLOC_069535	Gm16	-	29895824	29895990	ID=Glyma16g25780
XLOC_000961	Gm01	+	36008613	36008777	ID=Glyma01g27030
XLOC_034792	Gm08	-	18438685	18438919	ID=Glyma08g24250
XLOC_003494	Gm01	-	48770233	48770729	ID=Glyma01g36290
XLOC_034951	Gm08	-	21233760	21233989	ID=Glyma08g26920
XLOC_071117	Gm17	+	12618516	12618741	ID=Glyma17g15900
XLOC_049101	Gm11	-	38436480	38436787	ID=Glyma11g37270
XLOC_050080	Gm12	+	14154298	14154515	ID=Glyma12g15360
XLOC_013938	Gm04	+	11247908	11248177	ID=Glyma04g12260
XLOC_082847	Gm19	-	40080133	40080985	ID=Glyma19g32310
XLOC_029845	Gm07	-	35562266	35562461	ID=Glyma07g30580
XLOC_013755	Gm04	+	7889938	7890278	ID=Glyma04g09610
XLOC_081290	Gm19	+	46810726	46811083	ID=Glyma19g40390
XLOC_058430	Gm14	+	1090034	1090194	ID=Glyma14g01890
XLOC_042801	Gm10	-	1131056	1131297	ID=Glyma10g01540
XLOC_066656	Gm16	+	164225	164536	ID=Glyma16g00460
XLOC_068685	Gm16	-	3955727	3955925	ID=Glyma16g04690
XLOC_045075	Gm11	+	562112	562282	ID=Glyma11g01040
XLOC_085480	Gm20	+	44211594	44211838	ID=Glyma20g36000
XLOC_058122	Gm13	-	41866833	41867292	ID=Glyma13g41620
XLOC_078707	Gm18	-	53371708	53372197	ID=Glyma18g43800
XLOC_078867	Gm18	-	55673241	55673426	ID=Glyma18g45970
XLOC_057719	Gm13	-	36839158	36839364	ID=Glyma13g35420
XLOC_038235	Gm09	-	1877676	1878013	ID=Glyma09g02730
XLOC_000342	Gm01	+	5531858	5532129	ID=Glyma01g05780
XLOC_064330	Gm15	+	49859362	49859581	ID=Glyma15g42440
XLOC_008740	Gm02	-	48099475	48099742	ID=Glyma02g43310
XLOC_085152	Gm20	+	39520527	39520920	ID=Glyma20g30840
XLOC_020111	Gm05	-	28774145	28774353	ID=Glyma05g23190
XLOC_015980	Gm04	-	9208143	9208331	ID=Glyma04g10940
XLOC_062171	Gm15	+	1061914	1062137	ID=Glyma15g01600
XLOC_085963	Gm20	-	4123465	4124254	ID=Glyma20g04070
XLOC_016657	Gm04	-	38428913	38429214	ID=Glyma04g33030
XLOC_006366	Gm02	+	49524486	49524805	ID=Glyma02g45160
XLOC_037988	Gm09	+	45547332	45547482	ID=Glyma09g40690
XLOC_006805	Gm02	-	3162730	3162961	ID=Glyma02g03960
XLOC_036116	Gm09	+	2541852	2542002	ID=Glyma09g03560
XLOC_017342	Gm05	+	358985	359188	ID=Glyma05g00660
XLOC_008884	Gm02	-	49902841	49903035	ID=Glyma02g45750
XLOC_042220	Gm10	+	45196271	45196698	ID=Glyma10g37150
XLOC_048147	Gm11	-	11339170	11339407	ID=Glyma11g15670
XLOC_060835	Gm14	-	8387844	8388089	ID=Glyma14g10220
XLOC_031873	Gm08	+	15317751	15318226	ID=Glyma08g20250
XLOC_070775	Gm17	+	8154398	8154609	ID=Glyma17g10830
XLOC_081729	Gm19	-	1809968	1810156	ID=Glyma19g02100
XLOC_079374	Gm18	-	61594324	61594607	ID=Glyma18g53330
XLOC_065202	Gm15	-	9178732	9178893	ID=Glyma15g12410
XLOC_032109	Gm08	+	17993588	17993847	ID=Glyma08g23600
XLOC_013316	Gm04	+	2310567	2310835	ID=Glyma04g03160
XLOC_032807	Gm08	+	40407771	40408086	ID=Glyma08g40670
XLOC_039953	Gm09	-	42438899	42439109	ID=Glyma09g36830
XLOC_083912	Gm20	+	2922514	2922663	ID=Glyma20g03230
XLOC_087165	Gm20	-	40426384	40427144	ID=Glyma20g31810
XLOC_060529	Gm14	-	3839270	3839575	ID=Glyma14g05400
XLOC_085010	Gm20	+	37819790	37820221	ID=Glyma20g28870
XLOC_023139	Gm06	+	44548802	44548990	ID=Glyma06g41270
XLOC_036656	Gm09	+	15493065	15493326	ID=Glyma09g13840
XLOC_072189	Gm17	+	41372270	41372780	ID=Glyma17g37640
XLOC_073501	Gm17	-	18693096	18693663	ID=Glyma17g20180
XLOC_061961	Gm14	-	48183011	48183167	ID=Glyma14g39050
XLOC_041206	Gm10	+	19739680	19739933	ID=Glyma10g16640
XLOC_086490	Gm20	-	30453686	30453965	ID=Glyma20g21270
XLOC_040697	Gm10	+	4226713	4227039	ID=Glyma10g05450
XLOC_044591	Gm10	-	45541862	45542081	ID=Glyma10g37590
XLOC_038915	Gm09	-	18444112	18444719	ID=Glyma09g15620
XLOC_028765	Gm07	-	4987056	4987364	ID=Glyma07g06250
XLOC_034773	Gm08	-	18153281	18153511	ID=Glyma08g23820
XLOC_014711	Gm04	+	42557832	42558207	ID=Glyma04g36070
XLOC_005151	Gm02	+	13941172	13941421	ID=Glyma02g15440
XLOC_079108	Gm18	-	58911826	58912127	ID=Glyma18g49510
XLOC_037196	Gm09	+	35402891	35403109	ID=Glyma09g28430
XLOC_065132	Gm15	-	8330360	8330594	ID=Glyma15g11370
XLOC_025448	Gm06	-	39473111	39473358	ID=Glyma06g37080
XLOC_062166	Gm15	+	994269	994920	ID=Glyma15g01530
XLOC_008342	Gm02	-	42813175	42813324	ID=Glyma02g37480
XLOC_006960	Gm02	-	5061505	5062237	ID=Glyma02g06370
XLOC_000979	Gm01	+	36450911	36451329	ID=Glyma01g27290
XLOC_072815	Gm17	-	6269638	6269965	ID=Glyma17g08470
XLOC_041736	Gm10	+	39203015	39203740	ID=Glyma10g30620
XLOC_026106	Gm07	+	38183	38515	ID=Glyma07g00230
XLOC_076714	Gm18	+	60365610	60366181	ID=Glyma18g51490
XLOC_033335	Gm08	-	343702	344088	ID=Glyma08g00690
XLOC_076900	Gm18	+	62257668	62257853	ID=Glyma18g54010
XLOC_019155	Gm05	+	41286336	41286670	ID=Glyma05g37750
XLOC_015757	Gm04	-	5738863	5739215	ID=Glyma04g07400
XLOC_016727	Gm04	-	40504338	40504655	ID=Glyma04g34370
XLOC_014900	Gm04	+	45086262	45086623	ID=Glyma04g38750
XLOC_038157	Gm09	-	967240	967635	ID=Glyma09g01510
XLOC_025400	Gm06	-	38274411	38274710	ID=Glyma06g36190
XLOC_004344	Gm02	+	2417449	2417652	ID=Glyma02g03110
XLOC_014113	Gm04	+	15957713	15957925	ID=Glyma04g15300
XLOC_051395	Gm12	-	4390655	4390978	ID=Glyma12g06450
XLOC_038527	Gm09	-	6011948	6012196	ID=Glyma09g07150
XLOC_008610	Gm02	-	46556184	46556408	ID=Glyma02g41430
XLOC_087168	Gm20	-	40471069	40471797	ID=Glyma20g31870
XLOC_048132	Gm11	-	11244004	11244415	ID=Glyma11g15570
XLOC_014677	Gm04	+	42145333	42145665	ID=Glyma04g35710
XLOC_042066	Gm10	+	43174651	43174951	ID=Glyma10g35020
XLOC_039005	Gm09	-	22469637	22470168	ID=Glyma09g18050
XLOC_079165	Gm18	-	59554055	59554237	ID=Glyma18g50410
XLOC_065522	Gm15	-	13690886	13691213	ID=Glyma15g17320
XLOC_052657	Gm12	-	36421582	36422039	ID=Glyma12g33050
XLOC_087099	Gm20	-	39463329	39463620	ID=Glyma20g30760
XLOC_064609	Gm15	-	2405424	2405617	ID=Glyma15g03450
XLOC_070615	Gm17	+	6099405	6099661	ID=Glyma17g08230
XLOC_037848	Gm09	+	44098064	44098252	ID=Glyma09g38840
XLOC_007369	Gm02	-	10613089	10613402	ID=Glyma02g12340
XLOC_009312	Gm03	+	4456833	4457128	ID=Glyma03g04330
XLOC_047174	Gm11	-	543330	543484	ID=Glyma11g01000
XLOC_030962	Gm08	+	4559159	4559349	ID=Glyma08g06400
XLOC_040716	Gm10	+	4426890	4427101	ID=Glyma10g05650
XLOC_026274	Gm07	+	1802753	1802970	ID=Glyma07g02660
XLOC_073498	Gm17	-	18624339	18625153	ID=Glyma17g20090
XLOC_046921	Gm11	+	37123088	37123257	ID=Glyma11g35460
XLOC_063902	Gm15	+	39804656	39804864	ID=Glyma15g35240
XLOC_043979	Gm10	-	37738776	37738995	ID=Glyma10g28850
XLOC_076267	Gm18	+	54267561	54267916	ID=Glyma18g44550
XLOC_072422	Gm17	-	1675030	1675288	ID=Glyma17g02580
XLOC_013709	Gm04	+	7236716	7236886	ID=Glyma04g09070
XLOC_023444	Gm06	+	49207784	49208109	ID=Glyma06g46630
XLOC_073338	Gm17	-	13184187	13184444	ID=Glyma17g16470
XLOC_033678	Gm08	-	4422800	4422957	ID=Glyma08g06220
XLOC_031337	Gm08	+	9056278	9056434	ID=Glyma08g12380
XLOC_065232	Gm15	-	9644831	9644991	ID=Glyma15g12950
XLOC_043419	Gm10	-	12658751	12659092	ID=Glyma10g12010
XLOC_031384	Gm08	+	9562731	9562928	ID=Glyma08g13110
XLOC_060508	Gm14	-	3548958	3549231	ID=Glyma14g05120
XLOC_041250	Gm10	+	22201910	22202356	ID=Glyma10g17850
XLOC_015783	Gm04	-	6098072	6098307	ID=Glyma04g07820
XLOC_015593	Gm04	-	4082267	4082459	ID=Glyma04g05360
XLOC_003979	Gm01	-	54558459	54558730	ID=Glyma01g43580
XLOC_076461	Gm18	+	57216045	57216429	ID=Glyma18g47620
XLOC_079804	Gm19	+	6705304	6705501	ID=Glyma19g05990
XLOC_046811	Gm11	+	35647041	35647267	ID=Glyma11g33780
XLOC_059220	Gm14	+	13971358	13971631	ID=Glyma14g14230
XLOC_067483	Gm16	+	21643179	21643629	ID=Glyma16g19560
XLOC_022175	Gm06	+	12647477	12647840	ID=Glyma06g16090
XLOC_013787	Gm04	+	8269139	8269462	ID=Glyma04g10000
XLOC_040674	Gm10	+	3942053	3942474	ID=Glyma10g05080
XLOC_030162	Gm07	-	40581316	40581650	ID=Glyma07g35410
XLOC_081309	Gm19	+	47059173	47059416	ID=Glyma19g40720
XLOC_081124	Gm19	+	44909138	44909767	ID=Glyma19g37800
XLOC_052651	Gm12	-	36331849	36332380	ID=Glyma12g32960
XLOC_004595	Gm02	+	5718503	5718893	ID=Glyma02g07170
XLOC_025003	Gm06	-	17689444	17689685	ID=Glyma06g21190
XLOC_070925	Gm17	+	10019255	10019414	ID=Glyma17g13090
XLOC_012614	Gm03	-	41819906	41820355	ID=Glyma03g34340
XLOC_024139	Gm06	-	6207944	6208115	ID=Glyma06g08530
XLOC_056843	Gm13	-	25950201	25950351	ID=Glyma13g22430
XLOC_014487	Gm04	+	38893117	38893324	ID=Glyma04g33320
XLOC_049423	Gm12	+	2819129	2819299	ID=Glyma12g04290
XLOC_022352	Gm06	+	15538355	15538541	ID=Glyma06g19320
XLOC_058255	Gm13	-	43263860	43264119	ID=Glyma13g43650
XLOC_040701	Gm10	+	4250254	4250570	ID=Glyma10g05470
XLOC_022624	Gm06	+	21197828	21198211	ID=Glyma06g23890
XLOC_062415	Gm15	+	3719518	3719810	ID=Glyma15g05220
XLOC_029027	Gm07	-	8642479	8642786	ID=Glyma07g10340
XLOC_069338	Gm16	-	25975976	25976272	ID=Glyma16g22490
XLOC_010275	Gm03	+	37672103	37672271	ID=Glyma03g29650
XLOC_019191	Gm05	+	41506494	41506944	ID=Glyma05g38070
XLOC_076312	Gm18	+	54982951	54983320	ID=Glyma18g45220
XLOC_033955	Gm08	-	7673569	7674123	ID=Glyma08g10550
XLOC_070051	Gm16	-	37052288	37052971	ID=Glyma16g34370
XLOC_010856	Gm03	+	45087683	45088040	ID=Glyma03g38800
XLOC_059338	Gm14	+	19356825	19357129	ID=Glyma14g17620
XLOC_009731	Gm03	+	22111462	22111916	ID=Glyma03g17400
XLOC_008045	Gm02	-	34034811	34035452	ID=Glyma02g31280
XLOC_023379	Gm06	+	48184375	48184625	ID=Glyma06g45480
XLOC_084634	Gm20	+	32790535	32790991	ID=Glyma20g22870
XLOC_044315	Gm10	-	42084760	42084914	ID=Glyma10g33830
XLOC_061767	Gm14	-	44888900	44889103	ID=Glyma14g35770
XLOC_001455	Gm01	+	48703013	48703721	ID=Glyma01g36200
XLOC_075354	Gm18	+	18438260	18438945	ID=Glyma18g17280
XLOC_066563	Gm15	-	49930685	49930857	ID=Glyma15g42510
XLOC_048774	Gm11	-	33088543	33088739	ID=Glyma11g31740
XLOC_042148	Gm10	+	44321626	44321839	ID=Glyma10g36140
XLOC_002709	Gm01	-	22487105	22487280	ID=Glyma01g18100
XLOC_058156	Gm13	-	42148924	42149075	ID=Glyma13g42040
XLOC_047902	Gm11	-	8749523	8749824	ID=Glyma11g12250
XLOC_056394	Gm13	-	17524759	17524922	ID=Glyma13g13790
XLOC_002385	Gm01	-	5456266	5456713	ID=Glyma01g05710
XLOC_076260	Gm18	+	54155124	54155483	ID=Glyma18g44460
XLOC_070184	Gm17	+	881483	881824	ID=Glyma17g01430
XLOC_060918	Gm14	-	10009693	10010049	ID=Glyma14g11450
XLOC_044638	Gm10	-	46130422	46130940	ID=Glyma10g38320
XLOC_038500	Gm09	-	5330662	5331374	ID=Glyma09g06590
XLOC_040392	Gm10	+	818333	818582	ID=Glyma10g01140
XLOC_037738	Gm09	+	42711983	42712214	ID=Glyma09g37180
XLOC_046071	Gm11	+	11645665	11646341	ID=Glyma11g15950
XLOC_017035	Gm04	-	45817955	45818632	ID=Glyma04g39620
XLOC_067062	Gm16	+	6022310	6022777	ID=Glyma16g06710
XLOC_062065	Gm14	-	49540622	49540875	ID=Glyma14g40560
XLOC_057646	Gm13	-	36006301	36006508	ID=Glyma13g34430
XLOC_061658	Gm14	-	42400297	42400489	ID=Glyma14g34000
XLOC_041676	Gm10	+	38501347	38501761	ID=Glyma10g29720
XLOC_046230	Gm11	+	15837355	15837845	ID=Glyma11g19160
XLOC_039919	Gm09	-	42182300	42182461	ID=Glyma09g36440
XLOC_013324	Gm04	+	2403379	2403936	ID=Glyma04g03260
XLOC_011847	Gm03	-	23315546	23315696	ID=Glyma03g18430
XLOC_060444	Gm14	-	2501091	2501602	ID=Glyma14g03830
XLOC_036640	Gm09	+	14483195	14483606	ID=Glyma09g13170
XLOC_025456	Gm06	-	39639893	39640392	ID=Glyma06g37210
XLOC_083604	Gm19	-	49574901	49575325	ID=Glyma19g44010
XLOC_044251	Gm10	-	41315009	41315343	ID=Glyma10g32950
XLOC_032775	Gm08	+	39793304	39793558	ID=Glyma08g40100
XLOC_062340	Gm15	+	2814745	2815083	ID=Glyma15g04010
XLOC_085492	Gm20	+	44369104	44369369	ID=Glyma20g36150
XLOC_030352	Gm07	-	42481621	42481926	ID=Glyma07g37410
XLOC_066922	Gm16	+	3830617	3830918	ID=Glyma16g04540
XLOC_000103	Gm01	+	1577795	1578034	ID=Glyma01g02060
XLOC_040973	Gm10	+	9568607	9568759	ID=Glyma10g10040
XLOC_039413	Gm09	-	35489830	35490123	ID=Glyma09g28560
XLOC_018579	Gm05	+	34544064	34544219	ID=Glyma05g28780
XLOC_041880	Gm10	+	41006166	41006350	ID=Glyma10g32540
XLOC_077312	Gm18	-	5277444	5277869	ID=Glyma18g06680
XLOC_048462	Gm11	-	18421977	18422160	ID=Glyma11g21420
XLOC_003804	Gm01	-	52524456	52524672	ID=Glyma01g40880
XLOC_066603	Gm15	-	50575862	50576017	ID=Glyma15g43070
XLOC_082994	Gm19	-	42144954	42145334	ID=Glyma19g34550
XLOC_065701	Gm15	-	18018192	18018690	ID=Glyma15g20210
XLOC_083529	Gm19	-	48621652	48621817	ID=Glyma19g42740
XLOC_074729	Gm18	+	5194371	5194763	ID=Glyma18g06620
XLOC_074730	Gm18	+	5194819	5195041	ID=Glyma18g06620
XLOC_074508	Gm18	+	2490791	2491389	ID=Glyma18g03610
XLOC_052558	Gm12	-	35026070	35026315	ID=Glyma12g31470
XLOC_079616	Gm19	+	3312128	3312493	ID=Glyma19g03280
XLOC_045797	Gm11	+	8622455	8622701	ID=Glyma11g12080
XLOC_083373	Gm19	-	46635955	46636273	ID=Glyma19g40180
XLOC_008810	Gm02	-	49110993	49111357	ID=Glyma02g44570
XLOC_051552	Gm12	-	6579958	6580140	ID=Glyma12g08830
XLOC_059379	Gm14	+	21899077	21900232	ID=Glyma14g19470
XLOC_036979	Gm09	+	30402665	30402936	ID=Glyma09g24600
XLOC_047565	Gm11	-	4876578	4876858	ID=Glyma11g06910
XLOC_014574	Gm04	+	40766658	40766891	ID=Glyma04g34600
XLOC_037632	Gm09	+	41485877	41486641	ID=Glyma09g35270
XLOC_024928	Gm06	-	16425774	16426092	ID=Glyma06g20070
XLOC_043753	Gm10	-	29951372	29951600	ID=Glyma10g23620
XLOC_062225	Gm15	+	1756874	1757058	ID=Glyma15g02580
XLOC_030942	Gm08	+	4407158	4407364	ID=Glyma08g06190
XLOC_050919	Gm12	+	38806775	38806976	ID=Glyma12g35680
XLOC_057460	Gm13	-	33933509	33933673	ID=Glyma13g31510
XLOC_065823	Gm15	-	21025691	21026000	ID=Glyma15g22410
XLOC_082157	Gm19	-	17249660	17250065	ID=Glyma19g14250
XLOC_077028	Gm18	-	1452333	1452567	ID=Glyma18g02300
XLOC_085324	Gm20	+	42117730	42118367	ID=Glyma20g33530
XLOC_032939	Gm08	+	42453543	42453918	ID=Glyma08g42480
XLOC_080135	Gm19	+	26114351	26114591	ID=Glyma19g21700
XLOC_082321	Gm19	-	29887168	29887518	ID=Glyma19g24360
XLOC_056662	Gm13	-	23013834	23014173	ID=Glyma13g19530
XLOC_076179	Gm18	+	52740765	52740973	ID=Glyma18g43300
XLOC_050547	Gm12	+	33861962	33862229	ID=Glyma12g30230
XLOC_009292	Gm03	+	3967496	3968043	ID=Glyma03g04020
XLOC_006353	Gm02	+	49358222	49358602	ID=Glyma02g44920
XLOC_059265	Gm14	+	16293789	16294739	ID=Glyma14g15370
XLOC_048414	Gm11	-	17477241	17477634	ID=Glyma11g20680
XLOC_052101	Gm12	-	18358777	18359018	ID=Glyma12g17940
XLOC_071940	Gm17	+	37762248	37762433	ID=Glyma17g33860
XLOC_054724	Gm13	+	34177533	34177878	ID=Glyma13g31820
XLOC_062670	Gm15	+	6363032	6363659	ID=Glyma15g08960
XLOC_030103	Gm07	-	39685675	39685934	ID=Glyma07g34640
XLOC_065934	Gm15	-	25459310	25459562	ID=Glyma15g24590
XLOC_063322	Gm15	+	14797502	14797689	ID=Glyma15g18180
XLOC_041452	Gm10	+	33728439	33728811	ID=Glyma10g25690
XLOC_053195	Gm13	+	4822015	4822267	ID=Glyma13g04480
XLOC_041404	Gm10	+	31853769	31854201	ID=Glyma10g24470
XLOC_019314	Gm05	-	967030	967286	ID=Glyma05g01460
XLOC_038617	Gm09	-	8033276	8033546	ID=Glyma09g08690
XLOC_072410	Gm17	-	1581301	1581524	ID=Glyma17g02440
XLOC_012337	Gm03	-	37731873	37733227	ID=Glyma03g29690
XLOC_039019	Gm09	-	23346933	23347252	ID=Glyma09g18830
XLOC_069569	Gm16	-	30360509	30360779	ID=Glyma16g26200
XLOC_064869	Gm15	-	5293732	5293927	ID=Glyma15g07520
XLOC_029360	Gm07	-	15543717	15544079	ID=Glyma07g15840
XLOC_045574	Gm11	+	5836857	5837100	ID=Glyma11g08240
XLOC_067432	Gm16	+	19473427	19473870	ID=Glyma16g17780
XLOC_079674	Gm19	+	4194054	4194398	ID=Glyma19g04070
XLOC_068813	Gm16	-	5580399	5580600	ID=Glyma16g06160
XLOC_053681	Gm13	+	17583862	17584073	ID=Glyma13g13880
XLOC_001901	Gm01	+	54350052	54350429	ID=Glyma01g43320
XLOC_040746	Gm10	+	4987096	4987408	ID=Glyma10g06220
XLOC_060595	Gm14	-	4838277	4838959	ID=Glyma14g06600
XLOC_068376	Gm16	-	158939	159283	ID=Glyma16g00450
XLOC_057031	Gm13	-	28210892	28211153	ID=Glyma13g24920
XLOC_002587	Gm01	-	12590230	12590916	ID=Glyma01g09920
XLOC_072133	Gm17	+	40689388	40689554	ID=Glyma17g36750
XLOC_015105	Gm04	+	47554034	47554286	ID=Glyma04g41700
XLOC_057560	Gm13	-	35073182	35073350	ID=Glyma13g33180
XLOC_064515	Gm15	-	1375517	1375714	ID=Glyma15g02050
XLOC_065464	Gm15	-	12970988	12971178	ID=Glyma15g16660
XLOC_021020	Gm05	-	40797427	40797593	ID=Glyma05g37130
XLOC_087817	scaffold_2269	+	377	592	ID=Glyma2269s00200
XLOC_057351	Gm13	-	32693552	32693734	ID=Glyma13g29860
XLOC_015309	Gm04	-	777411	777807	ID=Glyma04g01210
XLOC_012176	Gm03	-	35430538	35430894	ID=Glyma03g27660
XLOC_074072	Gm17	-	38909902	38910399	ID=Glyma17g34930
XLOC_085405	Gm20	+	43068239	43068452	ID=Glyma20g34730
XLOC_044144	Gm10	-	40044208	40044438	ID=Glyma10g31560
XLOC_058049	Gm13	-	40882377	40882535	ID=Glyma13g40380
XLOC_079628	Gm19	+	3481483	3481688	ID=Glyma19g03460
XLOC_035208	Gm08	-	34827059	34827552	ID=Glyma08g36660
XLOC_059539	Gm14	+	29098726	29098912	ID=Glyma14g24290
XLOC_081759	Gm19	-	2316168	2316415	ID=Glyma19g02520
XLOC_013538	Gm04	+	5222348	5222795	ID=Glyma04g06770
XLOC_020239	Gm05	-	31353560	31353717	ID=Glyma05g25210
XLOC_042263	Gm10	+	45775841	45776395	ID=Glyma10g37890
XLOC_022830	Gm06	+	36908086	36908268	ID=Glyma06g35080
XLOC_013877	Gm04	+	9812491	9812752	ID=Glyma04g11370
XLOC_078798	Gm18	-	54765741	54765967	ID=Glyma18g45000
XLOC_030072	Gm07	-	38949865	38950424	ID=Glyma07g34030
XLOC_035091	Gm08	-	23201932	23202184	ID=Glyma08g28860
XLOC_083218	Gm19	-	45029444	45029744	ID=Glyma19g37960
XLOC_047740	Gm11	-	6977674	6977833	ID=Glyma11g09770
XLOC_062967	Gm15	+	9782516	9782812	ID=Glyma15g13130
XLOC_042744	Gm10	-	403816	404223	ID=Glyma10g00650
XLOC_018198	Gm05	+	27606741	27607367	ID=Glyma05g22440
XLOC_066430	Gm15	-	47342522	47342841	ID=Glyma15g40370
XLOC_044060	Gm10	-	38690231	38690430	ID=Glyma10g29990
XLOC_014745	Gm04	+	42998541	42998711	ID=Glyma04g36470
XLOC_066936	Gm16	+	4203682	4205282	ID=Glyma16g04890
XLOC_071069	Gm17	+	11941729	11942223	ID=Glyma17g15260
XLOC_081168	Gm19	+	45318503	45318653	ID=Glyma19g38400
XLOC_084254	Gm20	+	16917372	16917577	ID=Glyma20g12050
XLOC_071810	Gm17	+	35143699	35143879	ID=Glyma17g31940
XLOC_085488	Gm20	+	44345667	44346074	ID=Glyma20g36120
XLOC_001789	Gm01	+	53208945	53209198	ID=Glyma01g41800
XLOC_039683	Gm09	-	39274835	39274992	ID=Glyma09g32740
XLOC_044216	Gm10	-	40663929	40664133	ID=Glyma10g32220
XLOC_012404	Gm03	-	38628156	38628467	ID=Glyma03g30770
XLOC_049396	Gm12	+	2530930	2531232	ID=Glyma12g03760
XLOC_087378	Gm20	-	43097696	43098194	ID=Glyma20g34770
XLOC_000447	Gm01	+	7958563	7958731	ID=Glyma01g07300
XLOC_042478	Gm10	+	48325583	48325739	ID=Glyma10g41160
XLOC_021819	Gm06	+	8330072	8330373	ID=Glyma06g10970
XLOC_069383	Gm16	-	27104788	27105090	ID=Glyma16g23390
XLOC_037909	Gm09	+	44784360	44784535	ID=Glyma09g39770
XLOC_002103	Gm01	-	940018	940459	ID=Glyma01g01300
XLOC_008274	Gm02	-	41950515	41950754	ID=Glyma02g36470
XLOC_086479	Gm20	-	30139704	30139908	ID=Glyma20g21130
XLOC_006297	Gm02	+	48632324	48632614	ID=Glyma02g43950
XLOC_045243	Gm11	+	2436593	2436860	ID=Glyma11g03640
XLOC_003650	Gm01	-	50736795	50737001	ID=Glyma01g38660
XLOC_003651	Gm01	-	50737066	50737547	ID=Glyma01g38660
XLOC_070160	Gm17	+	650517	651022	ID=Glyma17g01150
XLOC_007081	Gm02	-	6411889	6412184	ID=Glyma02g08180
XLOC_045537	Gm11	+	5410159	5410364	ID=Glyma11g07710
XLOC_000140	Gm01	+	2228898	2229193	ID=Glyma01g02750
XLOC_087388	Gm20	-	43219403	43219721	ID=Glyma20g34900
XLOC_065608	Gm15	-	15414184	15414463	ID=Glyma15g18570
XLOC_007810	Gm02	-	24872645	24872808	ID=Glyma02g24290
XLOC_036119	Gm09	+	2553160	2553369	ID=Glyma09g03580
XLOC_058278	Gm13	-	43669768	43670109	ID=Glyma13g44140
XLOC_062270	Gm15	+	2245936	2246171	ID=Glyma15g03240
XLOC_063422	Gm15	+	17019296	17019588	ID=Glyma15g19650
XLOC_052402	Gm12	-	32542985	32543237	ID=Glyma12g29160
XLOC_068305	Gm16	+	36595706	36597782	ID=Glyma16g33830
XLOC_021848	Gm06	+	8711590	8712005	ID=Glyma06g11360
XLOC_037529	Gm09	+	40204689	40205187	ID=Glyma09g33740
XLOC_047689	Gm11	-	6417421	6417646	ID=Glyma11g09070
XLOC_042057	Gm10	+	43102178	43102693	ID=Glyma10g34950
XLOC_003299	Gm01	-	45912649	45913236	ID=Glyma01g33700
XLOC_061941	Gm14	-	47991436	47992013	ID=Glyma14g38800
XLOC_077680	Gm18	-	11504025	11504194	ID=Glyma18g12430
XLOC_014509	Gm04	+	39249341	39249765	ID=Glyma04g33620
XLOC_060720	Gm14	-	6478668	6478906	ID=Glyma14g08450
XLOC_083129	Gm19	-	43845047	43845657	ID=Glyma19g36570
XLOC_022486	Gm06	+	17924286	17924722	ID=Glyma06g21350
XLOC_037944	Gm09	+	45275848	45276021	ID=Glyma09g40330
XLOC_072785	Gm17	-	5980656	5980894	ID=Glyma17g08070
XLOC_074328	Gm18	+	395791	396008	ID=Glyma18g00840
XLOC_049682	Gm12	+	6367080	6367302	ID=Glyma12g08610
XLOC_064550	Gm15	-	1625923	1626214	ID=Glyma15g02410
XLOC_010083	Gm03	+	34243984	34244235	ID=Glyma03g26760
XLOC_082608	Gm19	-	36673713	36674052	ID=Glyma19g29100
XLOC_084485	Gm20	+	28763086	28763426	ID=Glyma20g20280
XLOC_014473	Gm04	+	38520103	38520632	ID=Glyma04g33080
XLOC_047129	Gm11	-	169905	170160	ID=Glyma11g00480
XLOC_079483	Gm19	+	1007504	1007742	ID=Glyma19g01400
XLOC_037298	Gm09	+	36836920	36837228	ID=Glyma09g29970
XLOC_002832	Gm01	-	28791288	28791762	ID=Glyma01g22740
XLOC_031962	Gm08	+	16253795	16254107	ID=Glyma08g21420
XLOC_030743	Gm08	+	2237455	2237684	ID=Glyma08g03160
XLOC_012580	Gm03	-	41257550	41257870	ID=Glyma03g33770
XLOC_013778	Gm04	+	8149678	8149920	ID=Glyma04g09870
XLOC_054506	Gm13	+	31499173	31499443	ID=Glyma13g28470
XLOC_085247	Gm20	+	40778901	40779093	ID=Glyma20g32140
XLOC_027889	Gm07	+	38175951	38176159	ID=Glyma07g33260
XLOC_033281	Gm08	+	46872980	46873268	ID=Glyma08g48160
XLOC_005562	Gm02	+	31884559	31884857	ID=Glyma02g29900
XLOC_077636	Gm18	-	10314999	10315152	ID=Glyma18g11560
XLOC_045327	Gm11	+	3449547	3449698	ID=Glyma11g04950
XLOC_056464	Gm13	-	20406588	20406796	ID=Glyma13g16450
XLOC_042441	Gm10	+	47881562	47881864	ID=Glyma10g40470
XLOC_022157	Gm06	+	12431261	12431576	ID=Glyma06g15820
XLOC_027709	Gm07	+	35952750	35952901	ID=Glyma07g30980
XLOC_000338	Gm01	+	5506565	5506949	ID=Glyma01g05770
XLOC_080564	Gm19	+	36855343	36855526	ID=Glyma19g29290
XLOC_029085	Gm07	-	9611154	9611772	ID=Glyma07g11430
XLOC_062685	Gm15	+	6574842	6575567	ID=Glyma15g09230
XLOC_035858	Gm08	-	46472768	46472976	ID=Glyma08g47670
XLOC_077845	Gm18	-	16446436	16446803	ID=Glyma18g16130
XLOC_029929	Gm07	-	36600879	36601193	ID=Glyma07g31630
XLOC_033744	Gm08	-	5189193	5189357	ID=Glyma08g07220
XLOC_021226	Gm06	+	1386694	1387052	ID=Glyma06g02110
XLOC_015620	Gm04	-	4314872	4315075	ID=Glyma04g05660
XLOC_051623	Gm12	-	7644936	7645353	ID=Glyma12g09910
XLOC_026579	Gm07	+	6207833	6208007	ID=Glyma07g07530
XLOC_069304	Gm16	-	24669548	24669839	ID=Glyma16g21580
XLOC_001630	Gm01	+	51350292	51350690	ID=Glyma01g39410
XLOC_084827	Gm20	+	35610262	35610422	ID=Glyma20g26050
XLOC_053570	Gm13	+	12657366	12657619	ID=Glyma13g10660
XLOC_022092	Gm06	+	11599309	11599623	ID=Glyma06g14790
XLOC_016273	Gm04	-	17542998	17543267	ID=Glyma04g16400
XLOC_082662	Gm19	-	37530045	37530381	ID=Glyma19g29820
XLOC_024747	Gm06	-	14327896	14328114	ID=Glyma06g18010
XLOC_002849	Gm01	-	29481660	29481960	ID=Glyma01g23060
XLOC_024333	Gm06	-	8866302	8866488	ID=Glyma06g11480
XLOC_032152	Gm08	+	18536447	18536695	ID=Glyma08g24350
XLOC_082644	Gm19	-	37184874	37185165	ID=Glyma19g29550
XLOC_073025	Gm17	-	8527447	8527614	ID=Glyma17g11350
XLOC_058514	Gm14	+	1947104	1947286	ID=Glyma14g03080
XLOC_010832	Gm03	+	44808418	44808727	ID=Glyma03g38460
XLOC_013304	Gm04	+	2177548	2177850	ID=Glyma04g03000
XLOC_051734	Gm12	-	9882138	9882290	ID=Glyma12g11810
XLOC_044522	Gm10	-	44938411	44938696	ID=Glyma10g36910
XLOC_031792	Gm08	+	14484698	14485185	ID=Glyma08g19200
XLOC_023490	Gm06	+	49492122	49492375	ID=Glyma06g46950
XLOC_042171	Gm10	+	44670166	44670720	ID=Glyma10g36560
XLOC_069435	Gm16	-	28530984	28531236	ID=Glyma16g24540
XLOC_001390	Gm01	+	47891510	47892380	ID=Glyma01g35390
XLOC_059132	Gm14	+	11317223	11317372	ID=Glyma14g12510
XLOC_020973	Gm05	-	40305226	40305439	ID=Glyma05g36480
XLOC_081335	Gm19	+	47381623	47381994	ID=Glyma19g41060
XLOC_070180	Gm17	+	860623	861018	ID=Glyma17g01400
XLOC_071696	Gm17	+	32569763	32570260	ID=Glyma17g29760
XLOC_020634	Gm05	-	36571508	36571774	ID=Glyma05g31440
XLOC_007328	Gm02	-	10135826	10135986	ID=Glyma02g11930
XLOC_020713	Gm05	-	37591922	37592105	ID=Glyma05g32760
XLOC_052016	Gm12	-	15586822	15587394	ID=Glyma12g16390
XLOC_024451	Gm06	-	10696246	10696902	ID=Glyma06g13570
XLOC_065374	Gm15	-	11449091	11449262	ID=Glyma15g15010
XLOC_068751	Gm16	-	4690747	4690968	ID=Glyma16g05380
XLOC_019842	Gm05	-	14671742	14672229	ID=Glyma05g13910
XLOC_009042	Gm02	-	51638813	51639024	ID=Glyma02g48200
XLOC_042806	Gm10	-	1186984	1187292	ID=Glyma10g01640
XLOC_056200	Gm13	-	10259504	10259735	ID=Glyma13g09220
XLOC_058149	Gm13	-	42120046	42120273	ID=Glyma13g41970
XLOC_056846	Gm13	-	25983721	25983924	ID=Glyma13g22450
XLOC_001184	Gm01	+	43069507	43069689	ID=Glyma01g31840
XLOC_016142	Gm04	-	14307977	14308436	ID=Glyma04g14360
XLOC_062287	Gm15	+	2342069	2343166	ID=Glyma15g03340
XLOC_063489	Gm15	+	18925811	18926067	ID=Glyma15g20890

## Sheet: S5
geneid	chromosome	strand	start	end
XLOC_000002	Gm01	+	143540	143743
XLOC_000009	Gm01	+	238253	238742
XLOC_000056	Gm01	+	762997	763410
XLOC_000186	Gm01	+	3050700	3050857
XLOC_000189	Gm01	+	3055302	3055501
XLOC_000190	Gm01	+	3055646	3056106
XLOC_000196	Gm01	+	3059538	3059990
XLOC_000198	Gm01	+	3060439	3060969
XLOC_000200	Gm01	+	3061235	3061844
XLOC_000201	Gm01	+	3061909	3062457
XLOC_000215	Gm01	+	3219173	3219383
XLOC_000219	Gm01	+	3235796	3236282
XLOC_000232	Gm01	+	3440261	3440709
XLOC_000243	Gm01	+	3546325	3546897
XLOC_000267	Gm01	+	4119859	4120081
XLOC_000273	Gm01	+	4252511	4252693
XLOC_000300	Gm01	+	4750131	4750444
XLOC_000340	Gm01	+	5530477	5531129
XLOC_000341	Gm01	+	5531558	5531781
XLOC_000345	Gm01	+	5546221	5546797
XLOC_000347	Gm01	+	5576265	5576625
XLOC_000383	Gm01	+	6328834	6328987
XLOC_000388	Gm01	+	6607069	6607399
XLOC_000395	Gm01	+	6744725	6744988
XLOC_000402	Gm01	+	7072379	7072694
XLOC_000425	Gm01	+	7576752	7576928
XLOC_000431	Gm01	+	7580444	7581102
XLOC_000466	Gm01	+	8339409	8339650
XLOC_000474	Gm01	+	8440162	8440595
XLOC_000481	Gm01	+	8585349	8585605
XLOC_000567	Gm01	+	12864144	12864387
XLOC_000591	Gm01	+	13437821	13438849
XLOC_000592	Gm01	+	13438987	13441060
XLOC_000597	Gm01	+	13960683	13961834
XLOC_000625	Gm01	+	15949685	15949872
XLOC_000626	Gm01	+	15952708	15952938
XLOC_000637	Gm01	+	17420520	17420779
XLOC_000638	Gm01	+	17422596	17422938
XLOC_000645	Gm01	+	17427218	17427495
XLOC_000674	Gm01	+	18532696	18533306
XLOC_000675	Gm01	+	18952560	18953073
XLOC_000678	Gm01	+	18960761	18960927
XLOC_000730	Gm01	+	24561945	24562226
XLOC_000731	Gm01	+	24850754	24851037
XLOC_000733	Gm01	+	24918268	24919046
XLOC_000740	Gm01	+	25357772	25358181
XLOC_000805	Gm01	+	28777595	28777763
XLOC_000823	Gm01	+	29430230	29430799
XLOC_000829	Gm01	+	29566189	29566443
XLOC_000847	Gm01	+	30316663	30317484
XLOC_000872	Gm01	+	31793882	31794050
XLOC_000935	Gm01	+	34842061	34842239
XLOC_000963	Gm01	+	36028808	36029082
XLOC_001032	Gm01	+	38421471	38422413
XLOC_001075	Gm01	+	39478632	39478796
XLOC_001113	Gm01	+	40780955	40781468
XLOC_001141	Gm01	+	41713022	41713585
XLOC_001161	Gm01	+	42335690	42336247
XLOC_001186	Gm01	+	43075132	43075575
XLOC_001195	Gm01	+	43368530	43368777
XLOC_001244	Gm01	+	44715477	44716024
XLOC_001248	Gm01	+	44717070	44717511
XLOC_001249	Gm01	+	44718132	44718387
XLOC_001252	Gm01	+	44719161	44719483
XLOC_001267	Gm01	+	44940635	44941297
XLOC_001271	Gm01	+	45184491	45184977
XLOC_001278	Gm01	+	45352212	45352379
XLOC_001335	Gm01	+	46876208	46876373
XLOC_001336	Gm01	+	46876856	46877473
XLOC_001342	Gm01	+	47081922	47082536
XLOC_001359	Gm01	+	47533212	47533540
XLOC_001361	Gm01	+	47535009	47535221
XLOC_001398	Gm01	+	47975223	47975617
XLOC_001438	Gm01	+	48557911	48558248
XLOC_001439	Gm01	+	48558713	48558864
XLOC_001440	Gm01	+	48559491	48560150
XLOC_001442	Gm01	+	48561006	48561259
XLOC_001445	Gm01	+	48575285	48575793
XLOC_001509	Gm01	+	49570860	49571246
XLOC_001510	Gm01	+	49571522	49571796
XLOC_001642	Gm01	+	51565665	51565885
XLOC_001679	Gm01	+	51954777	51954930
XLOC_001754	Gm01	+	52971586	52971895
XLOC_001755	Gm01	+	52972208	52972369
XLOC_001773	Gm01	+	53116630	53116889
XLOC_001778	Gm01	+	53139870	53140083
XLOC_001815	Gm01	+	53461675	53462076
XLOC_001832	Gm01	+	53616960	53617210
XLOC_001868	Gm01	+	53982585	53982782
XLOC_001885	Gm01	+	54174656	54174829
XLOC_001939	Gm01	+	54749682	54749951
XLOC_001978	Gm01	+	55221030	55221262
XLOC_002094	Gm01	-	853524	853972
XLOC_002112	Gm01	-	1041212	1041574
XLOC_002114	Gm01	-	1043109	1043377
XLOC_002133	Gm01	-	1317288	1317682
XLOC_002155	Gm01	-	1574016	1574254
XLOC_002179	Gm01	-	1833179	1833380
XLOC_002229	Gm01	-	2738811	2739283
XLOC_002311	Gm01	-	4015410	4015649
XLOC_002314	Gm01	-	4035488	4036137
XLOC_002360	Gm01	-	5001529	5002468
XLOC_002361	Gm01	-	5002582	5003348
XLOC_002378	Gm01	-	5377246	5377526
XLOC_002433	Gm01	-	7012449	7012839
XLOC_002511	Gm01	-	9041922	9042090
XLOC_002525	Gm01	-	9813841	9814227
XLOC_002571	Gm01	-	11688236	11688491
XLOC_002636	Gm01	-	15936978	15937173
XLOC_002649	Gm01	-	16747174	16747371
XLOC_002651	Gm01	-	16747797	16748261
XLOC_002654	Gm01	-	16749888	16750135
XLOC_002659	Gm01	-	16868206	16868696
XLOC_002663	Gm01	-	17304162	17304977
XLOC_002672	Gm01	-	18392742	18393181
XLOC_002688	Gm01	-	20713166	20713320
XLOC_002718	Gm01	-	23305856	23306398
XLOC_002719	Gm01	-	23306479	23306832
XLOC_002724	Gm01	-	24404764	24405103
XLOC_002750	Gm01	-	26369599	26369823
XLOC_002773	Gm01	-	27209940	27210574
XLOC_002775	Gm01	-	27212482	27213237
XLOC_002777	Gm01	-	27214147	27214371
XLOC_002778	Gm01	-	27214959	27215420
XLOC_002779	Gm01	-	27216037	27216352
XLOC_002780	Gm01	-	27216474	27216831
XLOC_002800	Gm01	-	27827771	27828068
XLOC_002808	Gm01	-	28082769	28083011
XLOC_002817	Gm01	-	28404822	28405263
XLOC_002859	Gm01	-	29827146	29827575
XLOC_002866	Gm01	-	30104301	30104519
XLOC_002892	Gm01	-	31277964	31278279
XLOC_002931	Gm01	-	33305657	33305979
XLOC_002942	Gm01	-	33895129	33895300
XLOC_003000	Gm01	-	36213834	36214069
XLOC_003006	Gm01	-	36456953	36457384
XLOC_003009	Gm01	-	36458214	36460119
XLOC_003010	Gm01	-	36460519	36460938
XLOC_003011	Gm01	-	36461600	36461779
XLOC_003028	Gm01	-	37235346	37235597
XLOC_003058	Gm01	-	38620313	38620826
XLOC_003059	Gm01	-	38658905	38659497
XLOC_003080	Gm01	-	39255459	39256009
XLOC_003091	Gm01	-	39527527	39527698
XLOC_003094	Gm01	-	39530592	39530901
XLOC_003141	Gm01	-	41171169	41171332
XLOC_003193	Gm01	-	42864071	42864329
XLOC_003201	Gm01	-	43087265	43087421
XLOC_003206	Gm01	-	43160544	43160779
XLOC_003221	Gm01	-	43570762	43571087
XLOC_003240	Gm01	-	44352827	44353276
XLOC_003250	Gm01	-	44493131	44493307
XLOC_003252	Gm01	-	44532676	44533029
XLOC_003293	Gm01	-	45854752	45854903
XLOC_003301	Gm01	-	45914270	45914647
XLOC_003302	Gm01	-	45914844	45915437
XLOC_003303	Gm01	-	45915861	45916160
XLOC_003306	Gm01	-	45918480	45918754
XLOC_003307	Gm01	-	45918805	45919219
XLOC_003309	Gm01	-	45919849	45920330
XLOC_003319	Gm01	-	45922574	45923529
XLOC_003331	Gm01	-	46043970	46044454
XLOC_003334	Gm01	-	46047237	46047506
XLOC_003336	Gm01	-	46049015	46049169
XLOC_003337	Gm01	-	46050210	46050508
XLOC_003382	Gm01	-	46876820	46877289
XLOC_003389	Gm01	-	47011289	47011571
XLOC_003417	Gm01	-	47611118	47611704
XLOC_003419	Gm01	-	47626292	47626465
XLOC_003421	Gm01	-	47629884	47630365
XLOC_003424	Gm01	-	47649944	47650473
XLOC_003427	Gm01	-	47651674	47652898
XLOC_003432	Gm01	-	47658730	47659548
XLOC_003456	Gm01	-	48083392	48083576
XLOC_003504	Gm01	-	48971636	48971829
XLOC_003623	Gm01	-	50464401	50464593
XLOC_003629	Gm01	-	50499448	50499597
XLOC_003647	Gm01	-	50689294	50689817
XLOC_003746	Gm01	-	51786720	51787048
XLOC_003792	Gm01	-	52343669	52344422
XLOC_003806	Gm01	-	52524973	52525361
XLOC_003834	Gm01	-	52872897	52873505
XLOC_003856	Gm01	-	53237425	53237720
XLOC_003863	Gm01	-	53325264	53326882
XLOC_003887	Gm01	-	53610126	53610383
XLOC_003897	Gm01	-	53754986	53755372
XLOC_003913	Gm01	-	53896722	53896931
XLOC_003918	Gm01	-	53945959	53946361
XLOC_003924	Gm01	-	54004916	54005494
XLOC_003925	Gm01	-	54005910	54006070
XLOC_003926	Gm01	-	54006405	54006765
XLOC_003932	Gm01	-	54076941	54077154
XLOC_003942	Gm01	-	54170015	54170546
XLOC_003950	Gm01	-	54230321	54230655
XLOC_003991	Gm01	-	54713399	54713681
XLOC_004021	Gm01	-	55022955	55023196
XLOC_004071	Gm01	-	55495983	55496692
XLOC_004107	Gm01	-	55819862	55820052
XLOC_004108	Gm01	-	55820140	55820571
XLOC_004125	Gm02	+	2710	2932
XLOC_004126	Gm02	+	9742	9929
XLOC_004132	Gm02	+	81919	82284
XLOC_004149	Gm02	+	290986	291165
XLOC_004199	Gm02	+	837293	838207
XLOC_004266	Gm02	+	1440546	1440882
XLOC_004274	Gm02	+	1540044	1540235
XLOC_004314	Gm02	+	2099203	2099483
XLOC_004316	Gm02	+	2100128	2100372
XLOC_004319	Gm02	+	2101914	2102133
XLOC_004333	Gm02	+	2332364	2332557
XLOC_004334	Gm02	+	2332703	2333071
XLOC_004338	Gm02	+	2369606	2369922
XLOC_004371	Gm02	+	2681927	2682435
XLOC_004431	Gm02	+	3542535	3543802
XLOC_004434	Gm02	+	3548734	3549304
XLOC_004459	Gm02	+	3898117	3898407
XLOC_004573	Gm02	+	5546706	5546931
XLOC_004643	Gm02	+	6198830	6199005
XLOC_004655	Gm02	+	6316198	6316395
XLOC_004661	Gm02	+	6375965	6376147
XLOC_004662	Gm02	+	6377970	6378230
XLOC_004667	Gm02	+	6508542	6509192
XLOC_004684	Gm02	+	6686914	6687201
XLOC_004700	Gm02	+	6821952	6822289
XLOC_004738	Gm02	+	7393734	7393990
XLOC_004743	Gm02	+	7441296	7441495
XLOC_004770	Gm02	+	7813165	7813527
XLOC_004818	Gm02	+	8744020	8744481
XLOC_004828	Gm02	+	9230136	9230725
XLOC_004838	Gm02	+	9358075	9358709
XLOC_004845	Gm02	+	9428683	9428944
XLOC_004873	Gm02	+	9776726	9776999
XLOC_004908	Gm02	+	10302620	10303084
XLOC_004924	Gm02	+	10658707	10658940
XLOC_004928	Gm02	+	10698545	10698939
XLOC_004937	Gm02	+	10925538	10925794
XLOC_004966	Gm02	+	11289964	11290153
XLOC_004969	Gm02	+	11290740	11290903
XLOC_004970	Gm02	+	11291495	11291664
XLOC_004973	Gm02	+	11292221	11292948
XLOC_005026	Gm02	+	11952875	11953146
XLOC_005040	Gm02	+	12191726	12192152
XLOC_005071	Gm02	+	12739203	12739819
XLOC_005073	Gm02	+	12740094	12740309
XLOC_005074	Gm02	+	12740804	12741104
XLOC_005075	Gm02	+	12741361	12741997
XLOC_005092	Gm02	+	12887062	12887224
XLOC_005115	Gm02	+	13413634	13413936
XLOC_005116	Gm02	+	13415568	13415893
XLOC_005119	Gm02	+	13417061	13417770
XLOC_005121	Gm02	+	13418312	13418973
XLOC_005140	Gm02	+	13720435	13721995
XLOC_005201	Gm02	+	14711977	14712158
XLOC_005216	Gm02	+	14900999	14901394
XLOC_005233	Gm02	+	15107155	15107716
XLOC_005236	Gm02	+	15109023	15109274
XLOC_005238	Gm02	+	15125894	15126509
XLOC_005245	Gm02	+	15230384	15230685
XLOC_005250	Gm02	+	15256456	15256639
XLOC_005251	Gm02	+	15258307	15258530
XLOC_005252	Gm02	+	15258811	15258998
XLOC_005253	Gm02	+	15259271	15259420
XLOC_005256	Gm02	+	15277760	15277924
XLOC_005284	Gm02	+	15682649	15683219
XLOC_005328	Gm02	+	17048210	17048427
XLOC_005332	Gm02	+	17324407	17324662
XLOC_005334	Gm02	+	17325714	17326130
XLOC_005352	Gm02	+	18300917	18301265
XLOC_005372	Gm02	+	20803910	20804237
XLOC_005379	Gm02	+	21396949	21397493
XLOC_005380	Gm02	+	21402528	21402883
XLOC_005387	Gm02	+	21789741	21790272
XLOC_005392	Gm02	+	21793880	21794032
XLOC_005403	Gm02	+	25590218	25590547
XLOC_005408	Gm02	+	25597447	25597626
XLOC_005410	Gm02	+	25603393	25603852
XLOC_005415	Gm02	+	25613680	25613881
XLOC_005417	Gm02	+	25615264	25615684
XLOC_005452	Gm02	+	27551434	27551590
XLOC_005491	Gm02	+	28814875	28815142
XLOC_005528	Gm02	+	30358923	30359326
XLOC_005572	Gm02	+	32142646	32142843
XLOC_005598	Gm02	+	33381717	33381881
XLOC_005610	Gm02	+	33700352	33701539
XLOC_005654	Gm02	+	35308545	35308928
XLOC_005655	Gm02	+	35318706	35319145
XLOC_005658	Gm02	+	35320518	35321163
XLOC_005660	Gm02	+	35321671	35321869
XLOC_005698	Gm02	+	38737519	38739284
XLOC_005762	Gm02	+	40651707	40651896
XLOC_005782	Gm02	+	41406610	41406924
XLOC_005852	Gm02	+	42499961	42500166
XLOC_005856	Gm02	+	42541316	42541594
XLOC_005907	Gm02	+	43475552	43475774
XLOC_005930	Gm02	+	43885335	43885834
XLOC_005991	Gm02	+	44608933	44609302
XLOC_005994	Gm02	+	44610011	44610285
XLOC_006068	Gm02	+	45703064	45703474
XLOC_006069	Gm02	+	45704604	45705000
XLOC_006082	Gm02	+	45934019	45934297
XLOC_006136	Gm02	+	46625040	46625236
XLOC_006165	Gm02	+	47054633	47054871
XLOC_006204	Gm02	+	47676945	47677328
XLOC_006228	Gm02	+	47918533	47918806
XLOC_006251	Gm02	+	48082096	48082563
XLOC_006268	Gm02	+	48360837	48361096
XLOC_006269	Gm02	+	48361274	48361542
XLOC_006393	Gm02	+	49730980	49731217
XLOC_006406	Gm02	+	49894418	49894622
XLOC_006407	Gm02	+	49894873	49895247
XLOC_006408	Gm02	+	49895436	49896113
XLOC_006419	Gm02	+	50032450	50032610
XLOC_006420	Gm02	+	50032688	50033233
XLOC_006472	Gm02	+	50731757	50732704
XLOC_006476	Gm02	+	50748792	50750351
XLOC_006486	Gm02	+	50829343	50829531
XLOC_006500	Gm02	+	50955311	50955477
XLOC_006521	Gm02	+	51135035	51135680
XLOC_006544	Gm02	+	51406025	51406198
XLOC_006545	Gm02	+	51406646	51407290
XLOC_006553	Gm02	+	51549798	51549964
XLOC_006554	Gm02	+	51550231	51550813
XLOC_006558	Gm02	+	51553975	51554247
XLOC_006559	Gm02	+	51559552	51559926
XLOC_006565	Gm02	+	51602335	51602490
XLOC_006566	Gm02	+	51604123	51604348
XLOC_006571	Gm02	+	51611077	51611303
XLOC_006574	Gm02	+	51614158	51614473
XLOC_006575	Gm02	+	51614962	51615345
XLOC_006587	Gm02	-	103726	103919
XLOC_006625	Gm02	-	789743	790412
XLOC_006698	Gm02	-	1785349	1785518
XLOC_006722	Gm02	-	1923361	1924140
XLOC_006760	Gm02	-	2761272	2761710
XLOC_006763	Gm02	-	2764795	2765247
XLOC_006785	Gm02	-	3014287	3014866
XLOC_006787	Gm02	-	3031883	3032141
XLOC_006791	Gm02	-	3052264	3052864
XLOC_006792	Gm02	-	3053130	3053683
XLOC_006801	Gm02	-	3136190	3137675
XLOC_006822	Gm02	-	3399720	3400475
XLOC_006919	Gm02	-	4732274	4732509
XLOC_006961	Gm02	-	5062296	5062604
XLOC_006985	Gm02	-	5269304	5269555
XLOC_007001	Gm02	-	5430384	5430703
XLOC_007010	Gm02	-	5505398	5505562
XLOC_007055	Gm02	-	6116204	6116594
XLOC_007127	Gm02	-	6885925	6886292
XLOC_007140	Gm02	-	7091591	7091752
XLOC_007146	Gm02	-	7186712	7187017
XLOC_007153	Gm02	-	7246447	7246656
XLOC_007156	Gm02	-	7285047	7285448
XLOC_007167	Gm02	-	7478943	7479458
XLOC_007220	Gm02	-	8441299	8441769
XLOC_007257	Gm02	-	9146033	9146780
XLOC_007263	Gm02	-	9268811	9269242
XLOC_007264	Gm02	-	9269496	9270147
XLOC_007266	Gm02	-	9270498	9270977
XLOC_007274	Gm02	-	9279444	9279733
XLOC_007278	Gm02	-	9304931	9305165
XLOC_007291	Gm02	-	9452601	9452768
XLOC_007292	Gm02	-	9452821	9453452
XLOC_007299	Gm02	-	9617345	9617596
XLOC_007323	Gm02	-	10072500	10072779
XLOC_007335	Gm02	-	10145260	10145492
XLOC_007370	Gm02	-	10630250	10630655
XLOC_007411	Gm02	-	11199688	11200400
XLOC_007426	Gm02	-	11478568	11479018
XLOC_007433	Gm02	-	11662947	11663239
XLOC_007442	Gm02	-	11785417	11786441
XLOC_007443	Gm02	-	11786600	11787187
XLOC_007444	Gm02	-	11789309	11791026
XLOC_007477	Gm02	-	12655468	12655675
XLOC_007479	Gm02	-	12697760	12698552
XLOC_007515	Gm02	-	13369733	13370226
XLOC_007557	Gm02	-	13981620	13981890
XLOC_007571	Gm02	-	14196029	14196732
XLOC_007582	Gm02	-	14342035	14342226
XLOC_007584	Gm02	-	14358874	14359103
XLOC_007587	Gm02	-	14369862	14370073
XLOC_007631	Gm02	-	14863045	14865035
XLOC_007653	Gm02	-	15133621	15134186
XLOC_007670	Gm02	-	15362197	15363280
XLOC_007680	Gm02	-	15427451	15427653
XLOC_007688	Gm02	-	15564173	15564381
XLOC_007735	Gm02	-	17366967	17367190
XLOC_007736	Gm02	-	17367495	17367644
XLOC_007743	Gm02	-	18017188	18017373
XLOC_007753	Gm02	-	18460409	18460608
XLOC_007772	Gm02	-	20935272	20935645
XLOC_007773	Gm02	-	20935873	20936505
XLOC_007774	Gm02	-	20937084	20937321
XLOC_007775	Gm02	-	20937625	20938108
XLOC_007789	Gm02	-	21963159	21963320
XLOC_007816	Gm02	-	25925863	25926012
XLOC_007839	Gm02	-	27266434	27266865
XLOC_007841	Gm02	-	27268781	27269881
XLOC_007843	Gm02	-	27275767	27275990
XLOC_007844	Gm02	-	27276286	27276440
XLOC_007847	Gm02	-	27326479	27326710
XLOC_007909	Gm02	-	29892579	29892913
XLOC_007953	Gm02	-	31137429	31137888
XLOC_007963	Gm02	-	31222004	31222177
XLOC_007976	Gm02	-	31879948	31880183
XLOC_007978	Gm02	-	31904939	31905226
XLOC_008012	Gm02	-	33329730	33330365
XLOC_008014	Gm02	-	33389593	33390454
XLOC_008017	Gm02	-	33443252	33443416
XLOC_008021	Gm02	-	33506981	33507165
XLOC_008024	Gm02	-	33514500	33514754
XLOC_008035	Gm02	-	33806443	33806784
XLOC_008046	Gm02	-	34035514	34035871
XLOC_008047	Gm02	-	34036171	34036355
XLOC_008048	Gm02	-	34036546	34036932
XLOC_008049	Gm02	-	34037148	34037596
XLOC_008053	Gm02	-	34049172	34049341
XLOC_008059	Gm02	-	34164495	34165092
XLOC_008061	Gm02	-	34169660	34169848
XLOC_008063	Gm02	-	34170372	34170692
XLOC_008066	Gm02	-	34171390	34171607
XLOC_008068	Gm02	-	34172836	34173077
XLOC_008082	Gm02	-	34845148	34845363
XLOC_008083	Gm02	-	34845521	34845848
XLOC_008113	Gm02	-	36979447	36979604
XLOC_008114	Gm02	-	36980933	36981186
XLOC_008115	Gm02	-	36981813	36982364
XLOC_008116	Gm02	-	36983079	36983645
XLOC_008146	Gm02	-	38141251	38141594
XLOC_008147	Gm02	-	38141911	38142064
XLOC_008213	Gm02	-	40335901	40336167
XLOC_008228	Gm02	-	40784583	40784793
XLOC_008253	Gm02	-	41529681	41530012
XLOC_008316	Gm02	-	42590869	42591106
XLOC_008320	Gm02	-	42593052	42593616
XLOC_008321	Gm02	-	42599744	42600000
XLOC_008329	Gm02	-	42709988	42710433
XLOC_008332	Gm02	-	42713534	42714622
XLOC_008374	Gm02	-	43270746	43270902
XLOC_008391	Gm02	-	43446201	43446369
XLOC_008392	Gm02	-	43446499	43446838
XLOC_008400	Gm02	-	43590845	43591495
XLOC_008405	Gm02	-	43772568	43772732
XLOC_008413	Gm02	-	43808937	43809183
XLOC_008416	Gm02	-	43810417	43810573
XLOC_008432	Gm02	-	43964297	43964585
XLOC_008441	Gm02	-	44196284	44196540
XLOC_008451	Gm02	-	44260049	44260314
XLOC_008453	Gm02	-	44262278	44262498
XLOC_008466	Gm02	-	44439301	44440263
XLOC_008470	Gm02	-	44442782	44443178
XLOC_008477	Gm02	-	44529997	44530168
XLOC_008504	Gm02	-	45132185	45132353
XLOC_008537	Gm02	-	45665149	45665311
XLOC_008547	Gm02	-	45764221	45764667
XLOC_008548	Gm02	-	45768158	45768433
XLOC_008585	Gm02	-	46222247	46222880
XLOC_008594	Gm02	-	46292029	46292197
XLOC_008600	Gm02	-	46418716	46419089
XLOC_008601	Gm02	-	46419153	46419882
XLOC_008616	Gm02	-	46648154	46648329
XLOC_008621	Gm02	-	46683373	46683791
XLOC_008624	Gm02	-	46753968	46754662
XLOC_008681	Gm02	-	47523532	47523735
XLOC_008682	Gm02	-	47523920	47524228
XLOC_008683	Gm02	-	47525367	47525794
XLOC_008700	Gm02	-	47763089	47763354
XLOC_008702	Gm02	-	47763799	47763986
XLOC_008714	Gm02	-	47829189	47829573
XLOC_008746	Gm02	-	48190291	48190520
XLOC_008755	Gm02	-	48308129	48308664
XLOC_008839	Gm02	-	49420279	49420624
XLOC_008885	Gm02	-	49903366	49903593
XLOC_008887	Gm02	-	49907188	49907925
XLOC_008914	Gm02	-	50228675	50228837
XLOC_008915	Gm02	-	50229502	50229735
XLOC_008984	Gm02	-	50911969	50912132
XLOC_009017	Gm02	-	51329206	51329558
XLOC_009031	Gm02	-	51466076	51466499
XLOC_009039	Gm02	-	51611027	51611198
XLOC_009072	Gm03	+	392948	393194
XLOC_009079	Gm03	+	437880	438488
XLOC_009080	Gm03	+	438823	439042
XLOC_009082	Gm03	+	439513	440047
XLOC_009094	Gm03	+	594639	594961
XLOC_009106	Gm03	+	879122	879444
XLOC_009107	Gm03	+	879511	879902
XLOC_009150	Gm03	+	1570355	1571162
XLOC_009174	Gm03	+	1943691	1943852
XLOC_009183	Gm03	+	1965009	1965305
XLOC_009184	Gm03	+	1965441	1965710
XLOC_009208	Gm03	+	2223011	2223557
XLOC_009209	Gm03	+	2224105	2224287
XLOC_009214	Gm03	+	2297122	2297449
XLOC_009283	Gm03	+	3790878	3791839
XLOC_009284	Gm03	+	3794035	3794607
XLOC_009294	Gm03	+	3980935	3981310
XLOC_009323	Gm03	+	4722818	4722968
XLOC_009353	Gm03	+	5502585	5502855
XLOC_009354	Gm03	+	5503297	5503454
XLOC_009414	Gm03	+	6795049	6795570
XLOC_009427	Gm03	+	7136869	7137030
XLOC_009429	Gm03	+	7140390	7140665
XLOC_009481	Gm03	+	8586328	8586543
XLOC_009484	Gm03	+	8589254	8589580
XLOC_009623	Gm03	+	18055010	18055427
XLOC_009626	Gm03	+	18057809	18058413
XLOC_009628	Gm03	+	18059059	18059683
XLOC_009644	Gm03	+	18589850	18590267
XLOC_009653	Gm03	+	18934649	18934930
XLOC_009666	Gm03	+	19163385	19163694
XLOC_009734	Gm03	+	22150994	22151196
XLOC_009754	Gm03	+	23895618	23895902
XLOC_009773	Gm03	+	24983978	24984294
XLOC_009826	Gm03	+	28173199	28173802
XLOC_009837	Gm03	+	28506147	28506563
XLOC_009839	Gm03	+	28514912	28515101
XLOC_009842	Gm03	+	28521987	28522535
XLOC_009845	Gm03	+	28529740	28530383
XLOC_009847	Gm03	+	28530583	28531009
XLOC_009850	Gm03	+	28532938	28533396
XLOC_009917	Gm03	+	30395161	30395404
XLOC_009918	Gm03	+	30395852	30396164
XLOC_009919	Gm03	+	30396630	30396905
XLOC_009937	Gm03	+	30867254	30867523
XLOC_009967	Gm03	+	31518329	31518593
XLOC_010006	Gm03	+	32519384	32519886
XLOC_010038	Gm03	+	33146467	33146990
XLOC_010039	Gm03	+	33148703	33149111
XLOC_010141	Gm03	+	35459511	35459719
XLOC_010155	Gm03	+	35693428	35693900
XLOC_010165	Gm03	+	35922786	35923304
XLOC_010170	Gm03	+	35984108	35984809
XLOC_010217	Gm03	+	36772972	36773281
XLOC_010218	Gm03	+	36773374	36773718
XLOC_010232	Gm03	+	36944537	36944844
XLOC_010235	Gm03	+	36989920	36990223
XLOC_010237	Gm03	+	36993934	36994093
XLOC_010261	Gm03	+	37377240	37377420
XLOC_010304	Gm03	+	38073597	38073994
XLOC_010305	Gm03	+	38074064	38074486
XLOC_010306	Gm03	+	38075185	38075844
XLOC_010329	Gm03	+	38431349	38431508
XLOC_010360	Gm03	+	39017438	39017601
XLOC_010364	Gm03	+	39076812	39077011
XLOC_010392	Gm03	+	39469501	39469804
XLOC_010399	Gm03	+	39518394	39518638
XLOC_010424	Gm03	+	39865359	39865542
XLOC_010464	Gm03	+	40385756	40385929
XLOC_010481	Gm03	+	40603737	40604346
XLOC_010498	Gm03	+	40838318	40838726
XLOC_010520	Gm03	+	41050050	41050312
XLOC_010533	Gm03	+	41166435	41166699
XLOC_010552	Gm03	+	41438649	41438918
XLOC_010608	Gm03	+	42158912	42159298
XLOC_010609	Gm03	+	42159363	42160056
XLOC_010630	Gm03	+	42498356	42498619
XLOC_010662	Gm03	+	42811587	42812109
XLOC_010690	Gm03	+	43213409	43213565
XLOC_010698	Gm03	+	43256208	43256390
XLOC_010721	Gm03	+	43639197	43639632
XLOC_010733	Gm03	+	43782006	43782395
XLOC_010764	Gm03	+	44125232	44125693
XLOC_010765	Gm03	+	44126038	44126201
XLOC_010767	Gm03	+	44127720	44128490
XLOC_010825	Gm03	+	44733308	44733461
XLOC_010846	Gm03	+	44925370	44925523
XLOC_010916	Gm03	+	45797785	45797994
XLOC_010930	Gm03	+	45985294	45985796
XLOC_010970	Gm03	+	46489485	46489775
XLOC_011011	Gm03	+	46929092	46929248
XLOC_011012	Gm03	+	46930153	46930400
XLOC_011014	Gm03	+	46931883	46932098
XLOC_011047	Gm03	+	47236761	47236917
XLOC_011056	Gm03	+	47344056	47344414
XLOC_011067	Gm03	+	47460354	47460537
XLOC_011071	Gm03	+	47483717	47483883
XLOC_011086	Gm03	+	47609200	47609513
XLOC_011087	Gm03	+	47610309	47610577
XLOC_011135	Gm03	-	391065	391277
XLOC_011143	Gm03	-	518066	518358
XLOC_011192	Gm03	-	1196725	1197061
XLOC_011196	Gm03	-	1276124	1276324
XLOC_011221	Gm03	-	1709596	1709843
XLOC_011230	Gm03	-	1851777	1852652
XLOC_011242	Gm03	-	1964809	1965336
XLOC_011258	Gm03	-	2153313	2153683
XLOC_011286	Gm03	-	2541017	2541183
XLOC_011314	Gm03	-	3110622	3111147
XLOC_011315	Gm03	-	3111769	3111992
XLOC_011344	Gm03	-	3646345	3646802
XLOC_011346	Gm03	-	3647047	3647208
XLOC_011379	Gm03	-	4469495	4469663
XLOC_011382	Gm03	-	4475810	4476158
XLOC_011387	Gm03	-	4522291	4522524
XLOC_011388	Gm03	-	4523164	4523500
XLOC_011389	Gm03	-	4524087	4524239
XLOC_011390	Gm03	-	4524412	4524687
XLOC_011405	Gm03	-	4812857	4813040
XLOC_011469	Gm03	-	6173862	6174116
XLOC_011488	Gm03	-	6557360	6557574
XLOC_011640	Gm03	-	11025532	11025723
XLOC_011658	Gm03	-	12831515	12832040
XLOC_011672	Gm03	-	13904259	13904455
XLOC_011675	Gm03	-	13906572	13906819
XLOC_011677	Gm03	-	13908001	13908371
XLOC_011680	Gm03	-	13919227	13919687
XLOC_011689	Gm03	-	14909269	14909586
XLOC_011706	Gm03	-	16304742	16305091
XLOC_011714	Gm03	-	17718770	17719187
XLOC_011727	Gm03	-	18408477	18408683
XLOC_011791	Gm03	-	20755239	20755399
XLOC_011806	Gm03	-	21027229	21027725
XLOC_011856	Gm03	-	24303795	24304520
XLOC_011862	Gm03	-	24922963	24923223
XLOC_011863	Gm03	-	24923313	24923718
XLOC_011864	Gm03	-	24923796	24924359
XLOC_011873	Gm03	-	25392753	25393609
XLOC_011972	Gm03	-	30502697	30502859
XLOC_012016	Gm03	-	31609483	31609652
XLOC_012116	Gm03	-	34144628	34145387
XLOC_012177	Gm03	-	35430956	35431186
XLOC_012239	Gm03	-	36394227	36394483
XLOC_012267	Gm03	-	36826615	36826802
XLOC_012283	Gm03	-	37108023	37108363
XLOC_012285	Gm03	-	37108922	37109126
XLOC_012295	Gm03	-	37232702	37233208
XLOC_012303	Gm03	-	37285132	37286168
XLOC_012304	Gm03	-	37286223	37286635
XLOC_012312	Gm03	-	37330880	37331728
XLOC_012326	Gm03	-	37518238	37518437
XLOC_012338	Gm03	-	37733534	37733701
XLOC_012354	Gm03	-	37924615	37924971
XLOC_012357	Gm03	-	37943408	37943557
XLOC_012390	Gm03	-	38465372	38465669
XLOC_012405	Gm03	-	38628522	38628938
XLOC_012441	Gm03	-	39201876	39202427
XLOC_012443	Gm03	-	39203334	39203591
XLOC_012456	Gm03	-	39428640	39428937
XLOC_012519	Gm03	-	40384814	40385266
XLOC_012521	Gm03	-	40536935	40537169
XLOC_012557	Gm03	-	40972139	40972350
XLOC_012568	Gm03	-	41106541	41106993
XLOC_012578	Gm03	-	41241601	41241774
XLOC_012653	Gm03	-	42419462	42419662
XLOC_012682	Gm03	-	42727169	42727608
XLOC_012729	Gm03	-	43388830	43389206
XLOC_012765	Gm03	-	43781904	43782367
XLOC_012774	Gm03	-	43847707	43848263
XLOC_012776	Gm03	-	43848510	43848759
XLOC_012798	Gm03	-	44041554	44042119
XLOC_012799	Gm03	-	44042275	44042969
XLOC_012804	Gm03	-	44046334	44046489
XLOC_012805	Gm03	-	44047149	44047335
XLOC_012849	Gm03	-	44518814	44519061
XLOC_012856	Gm03	-	44630558	44630808
XLOC_012870	Gm03	-	44839391	44839540
XLOC_012987	Gm03	-	46126828	46127309
XLOC_013014	Gm03	-	46374722	46375095
XLOC_013080	Gm03	-	47195172	47195498
XLOC_013084	Gm03	-	47230263	47230418
XLOC_013086	Gm03	-	47230748	47231080
XLOC_013088	Gm03	-	47231478	47231677
XLOC_013136	Gm04	+	133933	134276
XLOC_013182	Gm04	+	725224	725468
XLOC_013240	Gm04	+	1335714	1336066
XLOC_013244	Gm04	+	1348850	1349180
XLOC_013281	Gm04	+	1816501	1816694
XLOC_013313	Gm04	+	2283685	2284198
XLOC_013398	Gm04	+	3456348	3456528
XLOC_013441	Gm04	+	3849830	3850462
XLOC_013469	Gm04	+	4275167	4275323
XLOC_013470	Gm04	+	4275660	4276085
XLOC_013471	Gm04	+	4276378	4276607
XLOC_013520	Gm04	+	4914241	4914796
XLOC_013580	Gm04	+	5850081	5850546
XLOC_013584	Gm04	+	5892124	5893194
XLOC_013587	Gm04	+	5902874	5903260
XLOC_013597	Gm04	+	6043914	6044097
XLOC_013605	Gm04	+	6109457	6109648
XLOC_013608	Gm04	+	6111324	6111481
XLOC_013612	Gm04	+	6114815	6115229
XLOC_013639	Gm04	+	6510967	6511116
XLOC_013640	Gm04	+	6511640	6512122
XLOC_013643	Gm04	+	6549112	6549463
XLOC_013656	Gm04	+	6679235	6679864
XLOC_013667	Gm04	+	6791907	6792158
XLOC_013695	Gm04	+	7105944	7106234
XLOC_013696	Gm04	+	7107054	7107242
XLOC_013698	Gm04	+	7107541	7107715
XLOC_013700	Gm04	+	7108366	7108712
XLOC_013704	Gm04	+	7150849	7151004
XLOC_013751	Gm04	+	7779487	7780388
XLOC_013777	Gm04	+	8149151	8149317
XLOC_013785	Gm04	+	8226687	8227034
XLOC_013805	Gm04	+	8506841	8507184
XLOC_013824	Gm04	+	8862698	8863075
XLOC_013856	Gm04	+	9529122	9529381
XLOC_013861	Gm04	+	9629896	9630056
XLOC_013862	Gm04	+	9630220	9630721
XLOC_013876	Gm04	+	9811714	9812390
XLOC_013889	Gm04	+	9983251	9983813
XLOC_013928	Gm04	+	11138021	11138205
XLOC_013934	Gm04	+	11244914	11246033
XLOC_013935	Gm04	+	11246189	11247846
XLOC_013941	Gm04	+	11258605	11259252
XLOC_013966	Gm04	+	11906742	11907303
XLOC_013968	Gm04	+	11912744	11913082
XLOC_013969	Gm04	+	11913457	11914360
XLOC_013976	Gm04	+	12025242	12025806
XLOC_013977	Gm04	+	12028062	12028369
XLOC_013993	Gm04	+	12242218	12242448
XLOC_013998	Gm04	+	12475218	12475416
XLOC_014001	Gm04	+	12476452	12476638
XLOC_014005	Gm04	+	12483966	12484148
XLOC_014009	Gm04	+	12499427	12499603
XLOC_014010	Gm04	+	12499903	12500664
XLOC_014013	Gm04	+	12564924	12565172
XLOC_014017	Gm04	+	12572309	12572655
XLOC_014034	Gm04	+	13189094	13189358
XLOC_014048	Gm04	+	14148543	14148823
XLOC_014110	Gm04	+	15894610	15894997
XLOC_014130	Gm04	+	16208245	16208580
XLOC_014142	Gm04	+	16784465	16784666
XLOC_014153	Gm04	+	17293677	17294381
XLOC_014240	Gm04	+	24591937	24592307
XLOC_014241	Gm04	+	24593059	24593257
XLOC_014242	Gm04	+	24593485	24593693
XLOC_014378	Gm04	+	32676812	32677086
XLOC_014408	Gm04	+	35984535	35984803
XLOC_014410	Gm04	+	35987307	35987556
XLOC_014426	Gm04	+	36714600	36715418
XLOC_014506	Gm04	+	39247942	39248092
XLOC_014507	Gm04	+	39248182	39248726
XLOC_014508	Gm04	+	39248886	39249228
XLOC_014517	Gm04	+	39488256	39488563
XLOC_014588	Gm04	+	41173147	41173545
XLOC_014594	Gm04	+	41225322	41225864
XLOC_014634	Gm04	+	41826805	41827193
XLOC_014648	Gm04	+	41855023	41855414
XLOC_014651	Gm04	+	41859119	41859275
XLOC_014653	Gm04	+	41861657	41861859
XLOC_014684	Gm04	+	42288576	42288875
XLOC_014692	Gm04	+	42439003	42439498
XLOC_014694	Gm04	+	42449318	42449868
XLOC_014723	Gm04	+	42787176	42787492
XLOC_014727	Gm04	+	42797084	42797272
XLOC_014728	Gm04	+	42798910	42799064
XLOC_014741	Gm04	+	42955355	42955526
XLOC_014826	Gm04	+	44237161	44237377
XLOC_014828	Gm04	+	44256347	44256586
XLOC_014849	Gm04	+	44497572	44497757
XLOC_014861	Gm04	+	44624178	44624511
XLOC_014864	Gm04	+	44690147	44690441
XLOC_014921	Gm04	+	45226234	45226619
XLOC_014930	Gm04	+	45233459	45233685
XLOC_014944	Gm04	+	45407795	45408058
XLOC_014953	Gm04	+	45559279	45559767
XLOC_014971	Gm04	+	45769621	45769959
XLOC_014993	Gm04	+	46068610	46068807
XLOC_015014	Gm04	+	46347454	46348328
XLOC_015015	Gm04	+	46348385	46349767
XLOC_015016	Gm04	+	46350489	46350823
XLOC_015022	Gm04	+	46419949	46420115
XLOC_015090	Gm04	+	47293151	47293335
XLOC_015109	Gm04	+	47637541	47637912
XLOC_015111	Gm04	+	47638750	47640026
XLOC_015112	Gm04	+	47640925	47641599
XLOC_015117	Gm04	+	47713410	47713698
XLOC_015118	Gm04	+	47714661	47714930
XLOC_015134	Gm04	+	47808237	47808716
XLOC_015153	Gm04	+	48134081	48134339
XLOC_015156	Gm04	+	48199441	48200012
XLOC_015158	Gm04	+	48201968	48202218
XLOC_015165	Gm04	+	48249004	48249456
XLOC_015167	Gm04	+	48250368	48250891
XLOC_015220	Gm04	+	49122839	49123515
XLOC_015285	Gm04	-	527316	527750
XLOC_015318	Gm04	-	910765	910946
XLOC_015321	Gm04	-	913219	914736
XLOC_015376	Gm04	-	1508808	1509092
XLOC_015382	Gm04	-	1594254	1594567
XLOC_015383	Gm04	-	1594629	1595465
XLOC_015407	Gm04	-	1873005	1873410
XLOC_015445	Gm04	-	2329136	2329310
XLOC_015492	Gm04	-	2868653	2868930
XLOC_015496	Gm04	-	2901072	2901262
XLOC_015518	Gm04	-	3138187	3138554
XLOC_015548	Gm04	-	3449423	3449649
XLOC_015559	Gm04	-	3616534	3616708
XLOC_015560	Gm04	-	3617106	3617492
XLOC_015569	Gm04	-	3855136	3855535
XLOC_015573	Gm04	-	3924272	3925110
XLOC_015576	Gm04	-	3926386	3926935
XLOC_015582	Gm04	-	3996619	3996885
XLOC_015594	Gm04	-	4082555	4083322
XLOC_015600	Gm04	-	4114194	4114417
XLOC_015609	Gm04	-	4203975	4204150
XLOC_015621	Gm04	-	4315409	4315568
XLOC_015626	Gm04	-	4342132	4343109
XLOC_015629	Gm04	-	4343533	4343995
XLOC_015654	Gm04	-	4618331	4618855
XLOC_015669	Gm04	-	4803248	4803985
XLOC_015690	Gm04	-	4985919	4986744
XLOC_015694	Gm04	-	4990635	4991159
XLOC_015696	Gm04	-	4991458	4991610
XLOC_015699	Gm04	-	5017516	5017776
XLOC_015710	Gm04	-	5283466	5283955
XLOC_015733	Gm04	-	5566052	5566201
XLOC_015734	Gm04	-	5566571	5566996
XLOC_015745	Gm04	-	5679483	5680400
XLOC_015746	Gm04	-	5680635	5680938
XLOC_015747	Gm04	-	5681189	5681414
XLOC_015748	Gm04	-	5681682	5682021
XLOC_015749	Gm04	-	5682164	5682758
XLOC_015758	Gm04	-	5739289	5739705
XLOC_015759	Gm04	-	5739866	5740671
XLOC_015767	Gm04	-	5950165	5950430
XLOC_015830	Gm04	-	6784560	6784793
XLOC_015836	Gm04	-	6899282	6899616
XLOC_015837	Gm04	-	6901792	6903216
XLOC_015838	Gm04	-	6904391	6904811
XLOC_015839	Gm04	-	6904995	6905801
XLOC_015840	Gm04	-	6906064	6906225
XLOC_015871	Gm04	-	7544703	7545583
XLOC_015880	Gm04	-	7727297	7727465
XLOC_015883	Gm04	-	7777255	7777588
XLOC_015884	Gm04	-	7777652	7780377
XLOC_015931	Gm04	-	8651628	8652190
XLOC_015951	Gm04	-	8905990	8906281
XLOC_015955	Gm04	-	8917008	8917689
XLOC_015958	Gm04	-	8920196	8920722
XLOC_015960	Gm04	-	8924877	8925051
XLOC_015961	Gm04	-	8933135	8933373
XLOC_015963	Gm04	-	8936839	8937115
XLOC_016034	Gm04	-	10951343	10951805
XLOC_016035	Gm04	-	10952055	10952380
XLOC_016036	Gm04	-	10952706	10952888
XLOC_016053	Gm04	-	11214170	11214663
XLOC_016060	Gm04	-	11272736	11273011
XLOC_016145	Gm04	-	14318443	14319038
XLOC_016175	Gm04	-	15087410	15087615
XLOC_016189	Gm04	-	15345272	15345757
XLOC_016190	Gm04	-	15345967	15346171
XLOC_016191	Gm04	-	15346280	15346580
XLOC_016196	Gm04	-	15370030	15370330
XLOC_016242	Gm04	-	16910157	16910333
XLOC_016244	Gm04	-	16911701	16912233
XLOC_016254	Gm04	-	17069132	17070117
XLOC_016255	Gm04	-	17070186	17070814
XLOC_016256	Gm04	-	17094913	17095259
XLOC_016257	Gm04	-	17095528	17096030
XLOC_016274	Gm04	-	17543420	17544122
XLOC_016278	Gm04	-	17646899	17647283
XLOC_016301	Gm04	-	18511283	18511905
XLOC_016314	Gm04	-	19260836	19261013
XLOC_016361	Gm04	-	22374218	22374489
XLOC_016384	Gm04	-	24608174	24608457
XLOC_016401	Gm04	-	25211692	25211863
XLOC_016412	Gm04	-	25507643	25507834
XLOC_016416	Gm04	-	25508641	25508842
XLOC_016418	Gm04	-	25509396	25509950
XLOC_016450	Gm04	-	27609675	27610011
XLOC_016451	Gm04	-	27611640	27611859
XLOC_016453	Gm04	-	27613002	27613464
XLOC_016454	Gm04	-	27619709	27620081
XLOC_016463	Gm04	-	28110832	28111090
XLOC_016468	Gm04	-	28305921	28306498
XLOC_016471	Gm04	-	28527718	28528116
XLOC_016472	Gm04	-	28531131	28531884
XLOC_016482	Gm04	-	29487853	29488263
XLOC_016546	Gm04	-	34605414	34606135
XLOC_016562	Gm04	-	35430304	35430456
XLOC_016574	Gm04	-	35894404	35894718
XLOC_016575	Gm04	-	35894897	35895185
XLOC_016576	Gm04	-	35898025	35898283
XLOC_016585	Gm04	-	36156484	36156799
XLOC_016586	Gm04	-	36156850	36157294
XLOC_016587	Gm04	-	36157368	36157747
XLOC_016609	Gm04	-	36810176	36810515
XLOC_016621	Gm04	-	37285953	37286274
XLOC_016636	Gm04	-	37886837	37887020
XLOC_016638	Gm04	-	37889275	37889694
XLOC_016639	Gm04	-	37891612	37892127
XLOC_016647	Gm04	-	38127141	38127457
XLOC_016663	Gm04	-	38431950	38432323
XLOC_016677	Gm04	-	39032144	39032436
XLOC_016756	Gm04	-	41204568	41204780
XLOC_016757	Gm04	-	41205352	41205550
XLOC_016761	Gm04	-	41208587	41208816
XLOC_016782	Gm04	-	41696495	41696868
XLOC_016817	Gm04	-	42697456	42697663
XLOC_016822	Gm04	-	42789668	42789950
XLOC_016823	Gm04	-	42791038	42791337
XLOC_016855	Gm04	-	43232769	43232938
XLOC_016859	Gm04	-	43255480	43255701
XLOC_016860	Gm04	-	43258156	43258635
XLOC_016866	Gm04	-	43332589	43332747
XLOC_016869	Gm04	-	43341877	43342355
XLOC_016871	Gm04	-	43342773	43343243
XLOC_017001	Gm04	-	45464161	45464833
XLOC_017011	Gm04	-	45545833	45546068
XLOC_017014	Gm04	-	45559618	45560185
XLOC_017016	Gm04	-	45582582	45582761
XLOC_017052	Gm04	-	46091021	46091473
XLOC_017064	Gm04	-	46290634	46291093
XLOC_017111	Gm04	-	46768157	46768338
XLOC_017125	Gm04	-	46913659	46913811
XLOC_017143	Gm04	-	47198335	47198532
XLOC_017179	Gm04	-	47739180	47739601
XLOC_017187	Gm04	-	47825744	47825964
XLOC_017189	Gm04	-	47829991	47830319
XLOC_017197	Gm04	-	47959043	47959417
XLOC_017203	Gm04	-	48028412	48028801
XLOC_017290	Gm04	-	49025306	49026130
XLOC_017301	Gm04	-	49170502	49170672
XLOC_017318	Gm05	+	146536	146768
XLOC_017320	Gm05	+	147091	147244
XLOC_017341	Gm05	+	358081	358438
XLOC_017357	Gm05	+	464335	464586
XLOC_017364	Gm05	+	582018	582181
XLOC_017366	Gm05	+	582605	582763
XLOC_017373	Gm05	+	722879	723400
XLOC_017379	Gm05	+	764163	764371
XLOC_017412	Gm05	+	1193379	1193553
XLOC_017413	Gm05	+	1195540	1195745
XLOC_017427	Gm05	+	1320001	1320608
XLOC_017428	Gm05	+	1320972	1321159
XLOC_017434	Gm05	+	1380242	1380587
XLOC_017486	Gm05	+	2008461	2008710
XLOC_017583	Gm05	+	3353785	3354051
XLOC_017590	Gm05	+	3429480	3429919
XLOC_017591	Gm05	+	3429970	3430948
XLOC_017592	Gm05	+	3431860	3432012
XLOC_017614	Gm05	+	3704639	3705037
XLOC_017655	Gm05	+	4606027	4606350
XLOC_017657	Gm05	+	4621050	4621248
XLOC_017728	Gm05	+	6270332	6270512
XLOC_017730	Gm05	+	6271922	6272129
XLOC_017794	Gm05	+	7808916	7809095
XLOC_017795	Gm05	+	7809928	7810217
XLOC_017802	Gm05	+	7890561	7890739
XLOC_017804	Gm05	+	7891064	7891380
XLOC_017827	Gm05	+	8174025	8174316
XLOC_017855	Gm05	+	8499260	8499615
XLOC_017860	Gm05	+	8540299	8540588
XLOC_017909	Gm05	+	9994255	9994866
XLOC_017943	Gm05	+	11692521	11692672
XLOC_017944	Gm05	+	11696535	11696860
XLOC_017962	Gm05	+	14096796	14097016
XLOC_017975	Gm05	+	15363992	15364230
XLOC_017994	Gm05	+	16142869	16143066
XLOC_017996	Gm05	+	16143795	16144056
XLOC_017997	Gm05	+	16144616	16144791
XLOC_017998	Gm05	+	16145845	16146076
XLOC_018001	Gm05	+	16147437	16147861
XLOC_018002	Gm05	+	16148267	16148659
XLOC_018054	Gm05	+	19836568	19836873
XLOC_018069	Gm05	+	21828949	21829289
XLOC_018100	Gm05	+	24131953	24132370
XLOC_018110	Gm05	+	25143918	25144151
XLOC_018178	Gm05	+	27206557	27206794
XLOC_018183	Gm05	+	27262094	27262698
XLOC_018215	Gm05	+	28139029	28139247
XLOC_018232	Gm05	+	28451073	28451788
XLOC_018317	Gm05	+	31051396	31051709
XLOC_018328	Gm05	+	31134083	31134233
XLOC_018349	Gm05	+	31415262	31415582
XLOC_018350	Gm05	+	31419996	31420291
XLOC_018391	Gm05	+	31889282	31890149
XLOC_018412	Gm05	+	32144327	32144551
XLOC_018427	Gm05	+	32365693	32366045
XLOC_018443	Gm05	+	32528443	32528630
XLOC_018446	Gm05	+	32529426	32530796
XLOC_018449	Gm05	+	32531203	32531760
XLOC_018452	Gm05	+	32539044	32539379
XLOC_018519	Gm05	+	33691190	33691645
XLOC_018521	Gm05	+	33698215	33698378
XLOC_018575	Gm05	+	34439688	34440227
XLOC_018594	Gm05	+	34743546	34743850
XLOC_018600	Gm05	+	34838039	34838332
XLOC_018603	Gm05	+	34843697	34843978
XLOC_018604	Gm05	+	34844029	34844423
XLOC_018633	Gm05	+	35170245	35170402
XLOC_018647	Gm05	+	35363303	35363976
XLOC_018670	Gm05	+	35706197	35706485
XLOC_018680	Gm05	+	35798423	35798687
XLOC_018685	Gm05	+	35884284	35884470
XLOC_018686	Gm05	+	35884795	35885233
XLOC_018687	Gm05	+	35885586	35885758
XLOC_018694	Gm05	+	35958790	35959019
XLOC_018837	Gm05	+	37692437	37692955
XLOC_018839	Gm05	+	37693708	37693982
XLOC_018845	Gm05	+	37772038	37772776
XLOC_018868	Gm05	+	38092109	38092406
XLOC_018941	Gm05	+	38753457	38753939
XLOC_018976	Gm05	+	39222263	39222543
XLOC_018989	Gm05	+	39316547	39317158
XLOC_018991	Gm05	+	39317289	39317692
XLOC_019002	Gm05	+	39498086	39498239
XLOC_019003	Gm05	+	39498362	39498650
XLOC_019007	Gm05	+	39548828	39549361
XLOC_019049	Gm05	+	40275610	40275773
XLOC_019053	Gm05	+	40276715	40276960
XLOC_019056	Gm05	+	40278182	40279007
XLOC_019058	Gm05	+	40279633	40280182
XLOC_019069	Gm05	+	40481094	40481407
XLOC_019070	Gm05	+	40481519	40482150
XLOC_019071	Gm05	+	40483004	40483242
XLOC_019073	Gm05	+	40484420	40484657
XLOC_019076	Gm05	+	40487233	40487477
XLOC_019078	Gm05	+	40488206	40488814
XLOC_019079	Gm05	+	40489926	40490117
XLOC_019095	Gm05	+	40684575	40684933
XLOC_019112	Gm05	+	40855131	40856594
XLOC_019118	Gm05	+	40885593	40886104
XLOC_019150	Gm05	+	41283316	41283731
XLOC_019152	Gm05	+	41284184	41284401
XLOC_019153	Gm05	+	41285749	41286017
XLOC_019158	Gm05	+	41315921	41316185
XLOC_019169	Gm05	+	41394919	41395167
XLOC_019170	Gm05	+	41395658	41395950
XLOC_019172	Gm05	+	41396616	41397607
XLOC_019185	Gm05	+	41501881	41502189
XLOC_019186	Gm05	+	41502716	41502973
XLOC_019188	Gm05	+	41504146	41504413
XLOC_019224	Gm05	+	41936197	41936492
XLOC_019237	Gm05	-	186267	187131
XLOC_019254	Gm05	-	350769	351190
XLOC_019255	Gm05	-	351557	351750
XLOC_019263	Gm05	-	441358	441545
XLOC_019318	Gm05	-	1065355	1065573
XLOC_019415	Gm05	-	2508314	2508520
XLOC_019421	Gm05	-	2554706	2554862
XLOC_019465	Gm05	-	3293413	3293631
XLOC_019467	Gm05	-	3294565	3294754
XLOC_019473	Gm05	-	3362153	3362424
XLOC_019499	Gm05	-	3912569	3914377
XLOC_019500	Gm05	-	3915558	3915807
XLOC_019506	Gm05	-	3971390	3971747
XLOC_019525	Gm05	-	4285279	4285539
XLOC_019547	Gm05	-	4586511	4586995
XLOC_019570	Gm05	-	5178070	5178234
XLOC_019608	Gm05	-	6480209	6480471
XLOC_019636	Gm05	-	7610907	7611304
XLOC_019679	Gm05	-	8267301	8267746
XLOC_019682	Gm05	-	8278268	8278733
XLOC_019688	Gm05	-	8287025	8287476
XLOC_019691	Gm05	-	8292367	8292975
XLOC_019751	Gm05	-	9057790	9058180
XLOC_019762	Gm05	-	9069102	9069618
XLOC_019764	Gm05	-	9069915	9070282
XLOC_019785	Gm05	-	10876572	10877210
XLOC_019787	Gm05	-	10886292	10886847
XLOC_019789	Gm05	-	10887975	10888453
XLOC_019816	Gm05	-	13205138	13205355
XLOC_019828	Gm05	-	14226809	14227035
XLOC_019840	Gm05	-	14664892	14665158
XLOC_019865	Gm05	-	15598660	15598932
XLOC_019882	Gm05	-	16435446	16435637
XLOC_019943	Gm05	-	23020162	23020474
XLOC_019961	Gm05	-	23744749	23745121
XLOC_020050	Gm05	-	27262021	27262403
XLOC_020060	Gm05	-	27486686	27487688
XLOC_020066	Gm05	-	27612445	27612963
XLOC_020069	Gm05	-	27655700	27656007
XLOC_020086	Gm05	-	28246518	28247122
XLOC_020088	Gm05	-	28249020	28249579
XLOC_020091	Gm05	-	28251000	28251408
XLOC_020113	Gm05	-	28774888	28775086
XLOC_020115	Gm05	-	28775386	28775716
XLOC_020116	Gm05	-	28775876	28778044
XLOC_020118	Gm05	-	28779250	28779474
XLOC_020129	Gm05	-	29178036	29178695
XLOC_020131	Gm05	-	29204743	29204921
XLOC_020165	Gm05	-	29864702	29865080
XLOC_020168	Gm05	-	29875505	29875669
XLOC_020169	Gm05	-	29875995	29876440
XLOC_020173	Gm05	-	29890982	29891688
XLOC_020195	Gm05	-	30624217	30624429
XLOC_020208	Gm05	-	30825639	30826064
XLOC_020267	Gm05	-	31978544	31978817
XLOC_020269	Gm05	-	32001587	32001836
XLOC_020302	Gm05	-	32433542	32433735
XLOC_020303	Gm05	-	32434017	32434342
XLOC_020324	Gm05	-	32778094	32778412
XLOC_020346	Gm05	-	33063848	33064008
XLOC_020354	Gm05	-	33205857	33206249
XLOC_020370	Gm05	-	33372915	33373192
XLOC_020377	Gm05	-	33495466	33495661
XLOC_020406	Gm05	-	33985357	33985575
XLOC_020424	Gm05	-	34168218	34168667
XLOC_020425	Gm05	-	34169232	34169748
XLOC_020446	Gm05	-	34462232	34462413
XLOC_020467	Gm05	-	34636589	34636836
XLOC_020489	Gm05	-	34895412	34895621
XLOC_020493	Gm05	-	34925389	34925770
XLOC_020494	Gm05	-	34925936	34926176
XLOC_020510	Gm05	-	35231764	35232173
XLOC_020529	Gm05	-	35363251	35363871
XLOC_020530	Gm05	-	35364470	35364747
XLOC_020534	Gm05	-	35370695	35371168
XLOC_020596	Gm05	-	36205780	36206040
XLOC_020597	Gm05	-	36206941	36207310
XLOC_020617	Gm05	-	36421331	36421911
XLOC_020639	Gm05	-	36645449	36646446
XLOC_020642	Gm05	-	36671346	36671667
XLOC_020714	Gm05	-	37592421	37593064
XLOC_020716	Gm05	-	37593366	37593542
XLOC_020760	Gm05	-	38044455	38044659
XLOC_020769	Gm05	-	38100600	38101203
XLOC_020788	Gm05	-	38312295	38312449
XLOC_020799	Gm05	-	38409396	38410000
XLOC_020801	Gm05	-	38439752	38440052
XLOC_020810	Gm05	-	38497759	38498299
XLOC_020812	Gm05	-	38498429	38498778
XLOC_020823	Gm05	-	38620604	38620974
XLOC_020824	Gm05	-	38621071	38621892
XLOC_020827	Gm05	-	38675274	38675541
XLOC_020910	Gm05	-	39556694	39556927
XLOC_020932	Gm05	-	39830714	39831048
XLOC_020960	Gm05	-	40159627	40160116
XLOC_021000	Gm05	-	40691154	40691449
XLOC_021001	Gm05	-	40691637	40692207
XLOC_021126	Gm06	+	330653	330841
XLOC_021157	Gm06	+	555995	556212
XLOC_021221	Gm06	+	1340549	1340813
XLOC_021223	Gm06	+	1359708	1360080
XLOC_021258	Gm06	+	1808086	1808298
XLOC_021264	Gm06	+	1829533	1829704
XLOC_021271	Gm06	+	1987380	1987717
XLOC_021273	Gm06	+	2052558	2052921
XLOC_021278	Gm06	+	2117550	2117858
XLOC_021325	Gm06	+	2636553	2637017
XLOC_021359	Gm06	+	2968373	2968531
XLOC_021424	Gm06	+	3670893	3671335
XLOC_021457	Gm06	+	4023193	4023631
XLOC_021458	Gm06	+	4027090	4028871
XLOC_021476	Gm06	+	4264472	4264624
XLOC_021491	Gm06	+	4406970	4407598
XLOC_021512	Gm06	+	4628011	4628225
XLOC_021513	Gm06	+	4628429	4628949
XLOC_021557	Gm06	+	5188768	5189707
XLOC_021569	Gm06	+	5387584	5387793
XLOC_021596	Gm06	+	5782680	5782838
XLOC_021605	Gm06	+	5823696	5823929
XLOC_021606	Gm06	+	5824322	5824664
XLOC_021607	Gm06	+	5827016	5827459
XLOC_021661	Gm06	+	6324057	6324220
XLOC_021668	Gm06	+	6413818	6413973
XLOC_021681	Gm06	+	6518220	6518596
XLOC_021704	Gm06	+	6833600	6833869
XLOC_021716	Gm06	+	6949940	6950221
XLOC_021717	Gm06	+	6951015	6951292
XLOC_021719	Gm06	+	6980167	6981450
XLOC_021734	Gm06	+	7191619	7192406
XLOC_021739	Gm06	+	7290344	7291127
XLOC_021744	Gm06	+	7327106	7327269
XLOC_021748	Gm06	+	7329447	7329869
XLOC_021758	Gm06	+	7461563	7461749
XLOC_021760	Gm06	+	7470672	7470988
XLOC_021782	Gm06	+	7729431	7729796
XLOC_021815	Gm06	+	8259471	8259663
XLOC_021830	Gm06	+	8468024	8468636
XLOC_021922	Gm06	+	9564734	9564982
XLOC_021928	Gm06	+	9621164	9621905
XLOC_021949	Gm06	+	9874751	9875681
XLOC_022006	Gm06	+	10633984	10634294
XLOC_022046	Gm06	+	11146450	11146625
XLOC_022050	Gm06	+	11188867	11189034
XLOC_022070	Gm06	+	11361583	11361760
XLOC_022081	Gm06	+	11467933	11468612
XLOC_022091	Gm06	+	11598953	11599228
XLOC_022110	Gm06	+	11884726	11884875
XLOC_022152	Gm06	+	12364470	12365664
XLOC_022160	Gm06	+	12457770	12458396
XLOC_022177	Gm06	+	12742195	12742757
XLOC_022194	Gm06	+	12945148	12945320
XLOC_022202	Gm06	+	13070416	13071395
XLOC_022205	Gm06	+	13072808	13073037
XLOC_022207	Gm06	+	13082207	13082558
XLOC_022292	Gm06	+	14447985	14448416
XLOC_022300	Gm06	+	14568860	14569012
XLOC_022316	Gm06	+	14879874	14880409
XLOC_022327	Gm06	+	15041454	15041818
XLOC_022343	Gm06	+	15278195	15278491
XLOC_022356	Gm06	+	15588488	15588688
XLOC_022401	Gm06	+	16416882	16417264
XLOC_022432	Gm06	+	16816990	16817295
XLOC_022482	Gm06	+	17897566	17897769
XLOC_022483	Gm06	+	17898165	17898535
XLOC_022491	Gm06	+	18081522	18081977
XLOC_022492	Gm06	+	18082119	18082449
XLOC_022494	Gm06	+	18084943	18085111
XLOC_022496	Gm06	+	18086322	18086500
XLOC_022500	Gm06	+	18118212	18118707
XLOC_022501	Gm06	+	18119126	18119902
XLOC_022502	Gm06	+	18119958	18121310
XLOC_022503	Gm06	+	18121946	18122490
XLOC_022505	Gm06	+	18122628	18122929
XLOC_022506	Gm06	+	18123131	18123846
XLOC_022525	Gm06	+	18690890	18691383
XLOC_022528	Gm06	+	18720324	18720533
XLOC_022561	Gm06	+	19557232	19557536
XLOC_022562	Gm06	+	19557765	19558110
XLOC_022565	Gm06	+	19674565	19675276
XLOC_022729	Gm06	+	28679356	28679621
XLOC_022732	Gm06	+	28746002	28746261
XLOC_022780	Gm06	+	34421207	34421465
XLOC_022787	Gm06	+	34927236	34927634
XLOC_022792	Gm06	+	35116379	35116728
XLOC_022874	Gm06	+	38525634	38525964
XLOC_022915	Gm06	+	39574987	39575278
XLOC_022919	Gm06	+	39583278	39583442
XLOC_022970	Gm06	+	40934068	40934394
XLOC_022994	Gm06	+	41290742	41291338
XLOC_023123	Gm06	+	44149302	44149508
XLOC_023124	Gm06	+	44150710	44150936
XLOC_023189	Gm06	+	45388782	45389095
XLOC_023234	Gm06	+	46263430	46263678
XLOC_023273	Gm06	+	46765092	46766366
XLOC_023322	Gm06	+	47493726	47493911
XLOC_023332	Gm06	+	47644221	47644426
XLOC_023337	Gm06	+	47688279	47688442
XLOC_023351	Gm06	+	47855187	47855336
XLOC_023352	Gm06	+	47855757	47855995
XLOC_023358	Gm06	+	47971829	47971987
XLOC_023412	Gm06	+	48789655	48789891
XLOC_023443	Gm06	+	49207097	49207562
XLOC_023454	Gm06	+	49287263	49287459
XLOC_023456	Gm06	+	49293413	49293975
XLOC_023460	Gm06	+	49302730	49302956
XLOC_023464	Gm06	+	49307166	49307734
XLOC_023466	Gm06	+	49309143	49309476
XLOC_023489	Gm06	+	49491878	49492067
XLOC_023519	Gm06	+	49875571	49875884
XLOC_023544	Gm06	+	50268316	50268590
XLOC_023557	Gm06	+	50424978	50425470
XLOC_023589	Gm06	-	146207	146454
XLOC_023616	Gm06	-	365448	366001
XLOC_023654	Gm06	-	850136	850732
XLOC_023659	Gm06	-	857029	857615
XLOC_023695	Gm06	-	1325217	1325399
XLOC_023699	Gm06	-	1354531	1354731
XLOC_023747	Gm06	-	1921117	1921294
XLOC_023838	Gm06	-	2849915	2850111
XLOC_023862	Gm06	-	3091758	3091948
XLOC_023868	Gm06	-	3143511	3143916
XLOC_023895	Gm06	-	3516574	3516756
XLOC_023900	Gm06	-	3637948	3638160
XLOC_023913	Gm06	-	3813750	3814265
XLOC_023944	Gm06	-	4165074	4165416
XLOC_023966	Gm06	-	4398129	4398665
XLOC_023968	Gm06	-	4398819	4399633
XLOC_023969	Gm06	-	4399994	4400278
XLOC_023987	Gm06	-	4526509	4526904
XLOC_023990	Gm06	-	4538952	4539255
XLOC_023992	Gm06	-	4556326	4556604
XLOC_023993	Gm06	-	4557162	4557472
XLOC_024011	Gm06	-	4694110	4695029
XLOC_024012	Gm06	-	4695146	4695455
XLOC_024013	Gm06	-	4695596	4695903
XLOC_024015	Gm06	-	4696392	4696755
XLOC_024049	Gm06	-	5158554	5158788
XLOC_024057	Gm06	-	5280989	5281194
XLOC_024058	Gm06	-	5281981	5282360
XLOC_024078	Gm06	-	5451787	5452012
XLOC_024089	Gm06	-	5653530	5653693
XLOC_024194	Gm06	-	7032060	7032440
XLOC_024195	Gm06	-	7032670	7032966
XLOC_024197	Gm06	-	7068611	7069164
XLOC_024206	Gm06	-	7189444	7191936
XLOC_024207	Gm06	-	7192039	7192756
XLOC_024229	Gm06	-	7531616	7531857
XLOC_024251	Gm06	-	7826443	7826860
XLOC_024268	Gm06	-	7985460	7985778
XLOC_024318	Gm06	-	8613798	8613980
XLOC_024354	Gm06	-	9230890	9231056
XLOC_024410	Gm06	-	10128818	10129409
XLOC_024413	Gm06	-	10130920	10131923
XLOC_024422	Gm06	-	10315680	10315895
XLOC_024449	Gm06	-	10685768	10686429
XLOC_024485	Gm06	-	11120270	11120477
XLOC_024486	Gm06	-	11121318	11121681
XLOC_024518	Gm06	-	11429457	11429974
XLOC_024521	Gm06	-	11432224	11432953
XLOC_024522	Gm06	-	11433202	11434406
XLOC_024523	Gm06	-	11434829	11435015
XLOC_024540	Gm06	-	11621563	11621935
XLOC_024545	Gm06	-	11684300	11684493
XLOC_024572	Gm06	-	12041749	12042052
XLOC_024577	Gm06	-	12095389	12095875
XLOC_024603	Gm06	-	12415851	12416073
XLOC_024604	Gm06	-	12416987	12417177
XLOC_024607	Gm06	-	12417587	12417909
XLOC_024633	Gm06	-	12705559	12705708
XLOC_024638	Gm06	-	12776893	12777052
XLOC_024686	Gm06	-	13462732	13463311
XLOC_024699	Gm06	-	13675896	13676983
XLOC_024702	Gm06	-	13679856	13680929
XLOC_024719	Gm06	-	13933160	13933322
XLOC_024724	Gm06	-	14000454	14000749
XLOC_024734	Gm06	-	14185364	14185518
XLOC_024757	Gm06	-	14434904	14435059
XLOC_024773	Gm06	-	14704750	14704906
XLOC_024812	Gm06	-	15150786	15150935
XLOC_024816	Gm06	-	15152179	15152407
XLOC_024822	Gm06	-	15171891	15172108
XLOC_024833	Gm06	-	15269291	15269820
XLOC_024840	Gm06	-	15274692	15275111
XLOC_024845	Gm06	-	15308453	15308998
XLOC_024847	Gm06	-	15310094	15310564
XLOC_024867	Gm06	-	15479341	15480570
XLOC_024882	Gm06	-	15732987	15733274
XLOC_024895	Gm06	-	15941891	15942360
XLOC_024903	Gm06	-	16084018	16084746
XLOC_024906	Gm06	-	16182625	16183050
XLOC_024909	Gm06	-	16183526	16184211
XLOC_024910	Gm06	-	16184531	16184968
XLOC_024943	Gm06	-	16678164	16678385
XLOC_025005	Gm06	-	17690181	17690339
XLOC_025053	Gm06	-	18474692	18474875
XLOC_025058	Gm06	-	18517984	18518239
XLOC_025059	Gm06	-	18518549	18519810
XLOC_025060	Gm06	-	18594423	18594895
XLOC_025061	Gm06	-	18595868	18596090
XLOC_025062	Gm06	-	18596430	18596582
XLOC_025063	Gm06	-	18601592	18601774
XLOC_025067	Gm06	-	18623546	18623956
XLOC_025069	Gm06	-	18624711	18624926
XLOC_025070	Gm06	-	18626179	18626329
XLOC_025076	Gm06	-	18630789	18630946
XLOC_025079	Gm06	-	18632211	18632520
XLOC_025097	Gm06	-	19075774	19076048
XLOC_025120	Gm06	-	19505971	19506659
XLOC_025121	Gm06	-	19506923	19507078
XLOC_025213	Gm06	-	23232948	23233163
XLOC_025269	Gm06	-	28351184	28351808
XLOC_025271	Gm06	-	28352882	28353179
XLOC_025388	Gm06	-	38084406	38084693
XLOC_025428	Gm06	-	39113635	39113923
XLOC_025446	Gm06	-	39454681	39455596
XLOC_025451	Gm06	-	39574922	39575277
XLOC_025465	Gm06	-	39741756	39742166
XLOC_025597	Gm06	-	43015988	43016473
XLOC_025617	Gm06	-	43554029	43554433
XLOC_025618	Gm06	-	43564587	43565056
XLOC_025702	Gm06	-	45161977	45162219
XLOC_025714	Gm06	-	45320076	45320367
XLOC_025731	Gm06	-	45759513	45759822
XLOC_025801	Gm06	-	46632248	46632543
XLOC_025802	Gm06	-	46632631	46633096
XLOC_025811	Gm06	-	46818646	46818859
XLOC_025930	Gm06	-	48518035	48518211
XLOC_025951	Gm06	-	48806653	48806821
XLOC_025959	Gm06	-	48860438	48860940
XLOC_025985	Gm06	-	49238137	49238441
XLOC_025986	Gm06	-	49240083	49240313
XLOC_025989	Gm06	-	49250082	49250964
XLOC_025995	Gm06	-	49359383	49359565
XLOC_026004	Gm06	-	49434957	49435151
XLOC_026034	Gm06	-	49834102	49834307
XLOC_026083	Gm06	-	50405615	50405824
XLOC_026088	Gm06	-	50444532	50444828
XLOC_026118	Gm07	+	162945	163215
XLOC_026136	Gm07	+	369247	369704
XLOC_026140	Gm07	+	402082	402860
XLOC_026161	Gm07	+	571036	571362
XLOC_026165	Gm07	+	638348	638512
XLOC_026231	Gm07	+	1373546	1373705
XLOC_026236	Gm07	+	1414614	1415000
XLOC_026342	Gm07	+	2659137	2659686
XLOC_026343	Gm07	+	2659859	2660111
XLOC_026361	Gm07	+	3011900	3012095
XLOC_026383	Gm07	+	3196134	3196389
XLOC_026384	Gm07	+	3196687	3196907
XLOC_026401	Gm07	+	3459223	3459437
XLOC_026415	Gm07	+	3769974	3770404
XLOC_026437	Gm07	+	4018724	4019337
XLOC_026458	Gm07	+	4217943	4218800
XLOC_026476	Gm07	+	4503812	4504000
XLOC_026488	Gm07	+	4722612	4723653
XLOC_026489	Gm07	+	4724399	4724579
XLOC_026490	Gm07	+	4725550	4725866
XLOC_026537	Gm07	+	5598532	5599158
XLOC_026542	Gm07	+	5636154	5637216
XLOC_026545	Gm07	+	5658099	5658434
XLOC_026546	Gm07	+	5663672	5663837
XLOC_026569	Gm07	+	6104804	6105008
XLOC_026574	Gm07	+	6161568	6161849
XLOC_026586	Gm07	+	6342133	6342378
XLOC_026590	Gm07	+	6362409	6362802
XLOC_026591	Gm07	+	6362878	6363236
XLOC_026613	Gm07	+	6646120	6646292
XLOC_026620	Gm07	+	6730732	6730933
XLOC_026622	Gm07	+	6731506	6731718
XLOC_026623	Gm07	+	6731796	6732186
XLOC_026653	Gm07	+	7053860	7054505
XLOC_026659	Gm07	+	7061485	7062034
XLOC_026660	Gm07	+	7062165	7062740
XLOC_026664	Gm07	+	7083628	7083845
XLOC_026667	Gm07	+	7090066	7090771
XLOC_026668	Gm07	+	7090953	7091761
XLOC_026669	Gm07	+	7092612	7093278
XLOC_026672	Gm07	+	7097003	7097584
XLOC_026686	Gm07	+	7229731	7229950
XLOC_026688	Gm07	+	7230757	7231390
XLOC_026706	Gm07	+	7440419	7440947
XLOC_026804	Gm07	+	8766527	8766837
XLOC_026805	Gm07	+	8766938	8767291
XLOC_026806	Gm07	+	8767433	8767987
XLOC_026807	Gm07	+	8768080	8768672
XLOC_026821	Gm07	+	8896821	8897052
XLOC_026854	Gm07	+	9346838	9347001
XLOC_026855	Gm07	+	9347072	9347674
XLOC_026892	Gm07	+	9831802	9832641
XLOC_026894	Gm07	+	9834048	9834812
XLOC_026908	Gm07	+	10072761	10073012
XLOC_026909	Gm07	+	10073314	10073989
XLOC_026913	Gm07	+	10116038	10116355
XLOC_026945	Gm07	+	10837803	10838129
XLOC_026949	Gm07	+	10854260	10854638
XLOC_026950	Gm07	+	10854866	10855252
XLOC_026951	Gm07	+	10856420	10857559
XLOC_026956	Gm07	+	10937366	10937604
XLOC_026958	Gm07	+	10942352	10942942
XLOC_026975	Gm07	+	11167707	11168050
XLOC_027012	Gm07	+	12252313	12252595
XLOC_027036	Gm07	+	13306574	13306731
XLOC_027062	Gm07	+	13769353	13769553
XLOC_027064	Gm07	+	13770116	13770354
XLOC_027068	Gm07	+	13873601	13874062
XLOC_027070	Gm07	+	13888337	13888730
XLOC_027081	Gm07	+	14196061	14196455
XLOC_027092	Gm07	+	14587403	14587594
XLOC_027208	Gm07	+	16642849	16643064
XLOC_027235	Gm07	+	17125979	17126332
XLOC_027237	Gm07	+	17164770	17164937
XLOC_027239	Gm07	+	17178994	17179252
XLOC_027240	Gm07	+	17179593	17180137
XLOC_027247	Gm07	+	17295520	17295671
XLOC_027279	Gm07	+	17899525	17899910
XLOC_027358	Gm07	+	19537397	19538072
XLOC_027361	Gm07	+	19559972	19560273
XLOC_027368	Gm07	+	19756735	19757156
XLOC_027416	Gm07	+	21450909	21451659
XLOC_027431	Gm07	+	22856572	22856955
XLOC_027446	Gm07	+	26181705	26182147
XLOC_027486	Gm07	+	27952534	27952856
XLOC_027495	Gm07	+	28457586	28457916
XLOC_027503	Gm07	+	29389924	29390135
XLOC_027516	Gm07	+	29702833	29703270
XLOC_027527	Gm07	+	30184055	30184351
XLOC_027531	Gm07	+	30189752	30189950
XLOC_027543	Gm07	+	30561040	30561196
XLOC_027615	Gm07	+	34362985	34363476
XLOC_027636	Gm07	+	35122803	35123055
XLOC_027659	Gm07	+	35388466	35389368
XLOC_027666	Gm07	+	35455219	35455784
XLOC_027668	Gm07	+	35455839	35457706
XLOC_027687	Gm07	+	35621786	35622236
XLOC_027688	Gm07	+	35622397	35625165
XLOC_027689	Gm07	+	35627317	35627751
XLOC_027695	Gm07	+	35692358	35692719
XLOC_027696	Gm07	+	35693398	35693623
XLOC_027698	Gm07	+	35695485	35695649
XLOC_027699	Gm07	+	35695899	35696102
XLOC_027705	Gm07	+	35948139	35948438
XLOC_027720	Gm07	+	36151918	36152110
XLOC_027757	Gm07	+	36702486	36702784
XLOC_027761	Gm07	+	36724421	36724836
XLOC_027764	Gm07	+	36725277	36725542
XLOC_027819	Gm07	+	37364194	37364723
XLOC_027848	Gm07	+	37801710	37802098
XLOC_027862	Gm07	+	37901015	37901250
XLOC_027875	Gm07	+	38088806	38089056
XLOC_027876	Gm07	+	38089300	38089506
XLOC_027878	Gm07	+	38091213	38091518
XLOC_027915	Gm07	+	38617588	38617791
XLOC_027917	Gm07	+	38618106	38618329
XLOC_027919	Gm07	+	38629030	38629328
XLOC_027963	Gm07	+	39150623	39151155
XLOC_027966	Gm07	+	39151415	39151572
XLOC_027969	Gm07	+	39152419	39152891
XLOC_027994	Gm07	+	39600978	39601159
XLOC_028000	Gm07	+	39656763	39657541
XLOC_028046	Gm07	+	40450699	40451132
XLOC_028086	Gm07	+	41280993	41281240
XLOC_028103	Gm07	+	41407748	41408185
XLOC_028117	Gm07	+	41635593	41635874
XLOC_028123	Gm07	+	41670392	41670547
XLOC_028156	Gm07	+	42129030	42129219
XLOC_028199	Gm07	+	42584755	42586021
XLOC_028245	Gm07	+	43198126	43198306
XLOC_028246	Gm07	+	43198501	43199038
XLOC_028253	Gm07	+	43301384	43301617
XLOC_028254	Gm07	+	43301672	43302092
XLOC_028302	Gm07	+	43830255	43831068
XLOC_028311	Gm07	+	43917388	43918334
XLOC_028321	Gm07	+	44024780	44025127
XLOC_028329	Gm07	+	44087270	44087673
XLOC_028335	Gm07	+	44123950	44124253
XLOC_028349	Gm07	+	44275556	44275922
XLOC_028355	Gm07	+	44307722	44308022
XLOC_028372	Gm07	+	44388230	44388507
XLOC_028411	Gm07	-	287148	287638
XLOC_028412	Gm07	-	287989	288584
XLOC_028433	Gm07	-	570060	570823
XLOC_028448	Gm07	-	744586	744813
XLOC_028588	Gm07	-	2532385	2532599
XLOC_028615	Gm07	-	2927928	2928116
XLOC_028628	Gm07	-	3189022	3189232
XLOC_028653	Gm07	-	3526712	3526888
XLOC_028663	Gm07	-	3612781	3613025
XLOC_028664	Gm07	-	3613093	3613455
XLOC_028725	Gm07	-	4453463	4454027
XLOC_028757	Gm07	-	4887178	4887480
XLOC_028803	Gm07	-	5487965	5488218
XLOC_028809	Gm07	-	5537519	5537682
XLOC_028811	Gm07	-	5545848	5546097
XLOC_028814	Gm07	-	5558527	5558966
XLOC_028816	Gm07	-	5564378	5564714
XLOC_028831	Gm07	-	5944051	5944250
XLOC_028832	Gm07	-	5944518	5944673
XLOC_028839	Gm07	-	6013316	6013538
XLOC_028849	Gm07	-	6074836	6075056
XLOC_028860	Gm07	-	6244092	6244366
XLOC_028870	Gm07	-	6424451	6424682
XLOC_028882	Gm07	-	6562323	6562562
XLOC_028909	Gm07	-	7109291	7109573
XLOC_028922	Gm07	-	7165292	7165763
XLOC_028953	Gm07	-	7573379	7573668
XLOC_029028	Gm07	-	8653952	8654569
XLOC_029029	Gm07	-	8654731	8655014
XLOC_029056	Gm07	-	9123015	9123248
XLOC_029080	Gm07	-	9531051	9531477
XLOC_029090	Gm07	-	9686738	9686998
XLOC_029091	Gm07	-	9687392	9687827
XLOC_029095	Gm07	-	9820284	9820926
XLOC_029096	Gm07	-	9826953	9827294
XLOC_029144	Gm07	-	10959602	10960371
XLOC_029172	Gm07	-	11502210	11502770
XLOC_029185	Gm07	-	11734796	11735433
XLOC_029193	Gm07	-	11876513	11876780
XLOC_029196	Gm07	-	11877983	11878231
XLOC_029197	Gm07	-	11878643	11878816
XLOC_029204	Gm07	-	12020724	12020940
XLOC_029220	Gm07	-	12659181	12660005
XLOC_029226	Gm07	-	12678615	12678765
XLOC_029228	Gm07	-	12679255	12679775
XLOC_029232	Gm07	-	12742425	12742861
XLOC_029250	Gm07	-	13440008	13440485
XLOC_029252	Gm07	-	13441311	13441615
XLOC_029253	Gm07	-	13441733	13442411
XLOC_029258	Gm07	-	13574771	13575201
XLOC_029260	Gm07	-	13582593	13583328
XLOC_029273	Gm07	-	13788016	13788263
XLOC_029274	Gm07	-	13788527	13788818
XLOC_029288	Gm07	-	14366459	14366637
XLOC_029400	Gm07	-	16092333	16092642
XLOC_029401	Gm07	-	16093016	16093299
XLOC_029402	Gm07	-	16093911	16094068
XLOC_029410	Gm07	-	16246250	16246495
XLOC_029495	Gm07	-	17861468	17861786
XLOC_029509	Gm07	-	18269118	18269507
XLOC_029510	Gm07	-	18270084	18270349
XLOC_029511	Gm07	-	18270745	18271499
XLOC_029513	Gm07	-	18273311	18273737
XLOC_029514	Gm07	-	18274192	18274645
XLOC_029521	Gm07	-	18310786	18312362
XLOC_029523	Gm07	-	18312990	18313871
XLOC_029525	Gm07	-	18319532	18319720
XLOC_029561	Gm07	-	19331171	19331694
XLOC_029583	Gm07	-	20347907	20348141
XLOC_029591	Gm07	-	20541417	20541747
XLOC_029595	Gm07	-	20545411	20545627
XLOC_029632	Gm07	-	21577635	21577930
XLOC_029659	Gm07	-	25534013	25534244
XLOC_029686	Gm07	-	28174777	28175758
XLOC_029735	Gm07	-	30907302	30907494
XLOC_029748	Gm07	-	31649026	31649176
XLOC_029749	Gm07	-	31649318	31649619
XLOC_029840	Gm07	-	35498300	35498479
XLOC_029866	Gm07	-	35819462	35819724
XLOC_029888	Gm07	-	36042186	36042489
XLOC_029904	Gm07	-	36288835	36289095
XLOC_029911	Gm07	-	36383555	36383766
XLOC_029913	Gm07	-	36390649	36391276
XLOC_029931	Gm07	-	36602531	36602837
XLOC_029946	Gm07	-	36797698	36798218
XLOC_029950	Gm07	-	36869620	36869777
XLOC_029958	Gm07	-	36906250	36907594
XLOC_030026	Gm07	-	38182490	38184137
XLOC_030030	Gm07	-	38292295	38292607
XLOC_030052	Gm07	-	38604866	38605244
XLOC_030056	Gm07	-	38638982	38639275
XLOC_030108	Gm07	-	39723158	39723374
XLOC_030113	Gm07	-	39847209	39847945
XLOC_030116	Gm07	-	39851601	39851787
XLOC_030122	Gm07	-	39890528	39890687
XLOC_030128	Gm07	-	40050601	40050906
XLOC_030130	Gm07	-	40136243	40136403
XLOC_030136	Gm07	-	40246550	40247146
XLOC_030152	Gm07	-	40450680	40450976
XLOC_030191	Gm07	-	41309219	41309479
XLOC_030204	Gm07	-	41437476	41438128
XLOC_030205	Gm07	-	41438368	41438934
XLOC_030207	Gm07	-	41439698	41440058
XLOC_030208	Gm07	-	41441325	41441550
XLOC_030211	Gm07	-	41442251	41442430
XLOC_030212	Gm07	-	41442689	41443856
XLOC_030216	Gm07	-	41444216	41444653
XLOC_030218	Gm07	-	41445326	41446182
XLOC_030219	Gm07	-	41446280	41447001
XLOC_030221	Gm07	-	41447886	41448731
XLOC_030225	Gm07	-	41449395	41449866
XLOC_030227	Gm07	-	41450259	41450549
XLOC_030228	Gm07	-	41450684	41451392
XLOC_030230	Gm07	-	41453650	41453940
XLOC_030232	Gm07	-	41455769	41455974
XLOC_030233	Gm07	-	41456264	41456914
XLOC_030234	Gm07	-	41457084	41457349
XLOC_030236	Gm07	-	41464009	41464190
XLOC_030238	Gm07	-	41465829	41466094
XLOC_030239	Gm07	-	41466253	41466640
XLOC_030247	Gm07	-	41479632	41479868
XLOC_030248	Gm07	-	41482704	41482952
XLOC_030255	Gm07	-	41492512	41492688
XLOC_030256	Gm07	-	41493017	41493166
XLOC_030275	Gm07	-	41646055	41646592
XLOC_030283	Gm07	-	41751974	41752244
XLOC_030313	Gm07	-	42087914	42088091
XLOC_030314	Gm07	-	42088335	42088890
XLOC_030327	Gm07	-	42218559	42218779
XLOC_030419	Gm07	-	43092774	43093314
XLOC_030420	Gm07	-	43093395	43094140
XLOC_030422	Gm07	-	43094241	43095464
XLOC_030441	Gm07	-	43198084	43198958
XLOC_030446	Gm07	-	43204902	43205090
XLOC_030449	Gm07	-	43232377	43232662
XLOC_030450	Gm07	-	43232835	43233531
XLOC_030451	Gm07	-	43238569	43238829
XLOC_030459	Gm07	-	43314563	43314817
XLOC_030476	Gm07	-	43683636	43683991
XLOC_030480	Gm07	-	43707090	43707326
XLOC_030495	Gm07	-	43830175	43830635
XLOC_030577	Gm08	+	125089	125247
XLOC_030636	Gm08	+	929241	929509
XLOC_030654	Gm08	+	1156903	1157178
XLOC_030656	Gm08	+	1159067	1159374
XLOC_030657	Gm08	+	1159609	1159817
XLOC_030658	Gm08	+	1159967	1160352
XLOC_030674	Gm08	+	1380486	1380853
XLOC_030684	Gm08	+	1508088	1508276
XLOC_030685	Gm08	+	1509130	1509411
XLOC_030702	Gm08	+	1738514	1738970
XLOC_030742	Gm08	+	2236647	2236811
XLOC_030841	Gm08	+	3138259	3138428
XLOC_030875	Gm08	+	3505833	3506102
XLOC_030889	Gm08	+	3701260	3701550
XLOC_030978	Gm08	+	4772561	4772788
XLOC_031043	Gm08	+	5687399	5688198
XLOC_031050	Gm08	+	5722992	5723265
XLOC_031058	Gm08	+	5782836	5783003
XLOC_031111	Gm08	+	6300429	6301074
XLOC_031140	Gm08	+	6626175	6626337
XLOC_031159	Gm08	+	6848128	6848297
XLOC_031171	Gm08	+	6987603	6987934
XLOC_031191	Gm08	+	7327906	7328182
XLOC_031202	Gm08	+	7502004	7502207
XLOC_031222	Gm08	+	7756368	7756626
XLOC_031224	Gm08	+	7757775	7758195
XLOC_031226	Gm08	+	7762856	7763085
XLOC_031227	Gm08	+	7763259	7764453
XLOC_031292	Gm08	+	8471038	8471290
XLOC_031302	Gm08	+	8582829	8583169
XLOC_031316	Gm08	+	8727059	8727457
XLOC_031421	Gm08	+	10080304	10080477
XLOC_031424	Gm08	+	10086776	10087258
XLOC_031467	Gm08	+	10654056	10654300
XLOC_031468	Gm08	+	10654532	10654707
XLOC_031529	Gm08	+	11336480	11337147
XLOC_031540	Gm08	+	11476740	11477076
XLOC_031545	Gm08	+	11513586	11513766
XLOC_031546	Gm08	+	11513978	11514203
XLOC_031547	Gm08	+	11514646	11514942
XLOC_031548	Gm08	+	11515158	11515723
XLOC_031576	Gm08	+	11790808	11790971
XLOC_031589	Gm08	+	11979005	11979247
XLOC_031592	Gm08	+	12043172	12043415
XLOC_031593	Gm08	+	12043506	12043869
XLOC_031596	Gm08	+	12044312	12044692
XLOC_031597	Gm08	+	12044769	12045595
XLOC_031598	Gm08	+	12045736	12046360
XLOC_031599	Gm08	+	12046436	12046809
XLOC_031622	Gm08	+	12256689	12257242
XLOC_031624	Gm08	+	12258125	12258729
XLOC_031635	Gm08	+	12349532	12349749
XLOC_031636	Gm08	+	12350043	12350211
XLOC_031637	Gm08	+	12350289	12351697
XLOC_031677	Gm08	+	12949371	12950387
XLOC_031678	Gm08	+	12950443	12951668
XLOC_031685	Gm08	+	13126688	13127421
XLOC_031690	Gm08	+	13129162	13129393
XLOC_031709	Gm08	+	13468411	13468602
XLOC_031723	Gm08	+	13661239	13661732
XLOC_031731	Gm08	+	13707345	13707573
XLOC_031815	Gm08	+	14759885	14760077
XLOC_031816	Gm08	+	14760388	14760671
XLOC_031836	Gm08	+	14990609	14991152
XLOC_031837	Gm08	+	14991717	14991988
XLOC_031847	Gm08	+	15110677	15110868
XLOC_031859	Gm08	+	15214282	15214548
XLOC_031862	Gm08	+	15217831	15218369
XLOC_031866	Gm08	+	15254634	15254822
XLOC_031927	Gm08	+	15991222	15991691
XLOC_031936	Gm08	+	16030116	16030305
XLOC_031952	Gm08	+	16185627	16185924
XLOC_031953	Gm08	+	16186720	16187105
XLOC_031967	Gm08	+	16313308	16314136
XLOC_031982	Gm08	+	16553393	16554532
XLOC_031996	Gm08	+	16693796	16694285
XLOC_032062	Gm08	+	17311448	17313537
XLOC_032104	Gm08	+	17922018	17922233
XLOC_032155	Gm08	+	18564097	18564521
XLOC_032156	Gm08	+	18572396	18573144
XLOC_032173	Gm08	+	18749938	18750201
XLOC_032231	Gm08	+	20179041	20179296
XLOC_032247	Gm08	+	20444615	20444828
XLOC_032256	Gm08	+	20562836	20563065
XLOC_032257	Gm08	+	20563179	20563878
XLOC_032271	Gm08	+	20793025	20793179
XLOC_032274	Gm08	+	20798059	20798503
XLOC_032317	Gm08	+	21686650	21687169
XLOC_032342	Gm08	+	22038932	22039310
XLOC_032343	Gm08	+	22039679	22040644
XLOC_032351	Gm08	+	22095820	22096394
XLOC_032352	Gm08	+	22096568	22096860
XLOC_032354	Gm08	+	22099479	22099674
XLOC_032357	Gm08	+	22101180	22101596
XLOC_032363	Gm08	+	22122309	22122966
XLOC_032364	Gm08	+	22124999	22125601
XLOC_032402	Gm08	+	22855859	22856125
XLOC_032478	Gm08	+	29011593	29011878
XLOC_032482	Gm08	+	29019146	29019409
XLOC_032485	Gm08	+	29020247	29020513
XLOC_032497	Gm08	+	30485153	30485354
XLOC_032508	Gm08	+	31725420	31726342
XLOC_032571	Gm08	+	34670523	34670782
XLOC_032578	Gm08	+	34850499	34850839
XLOC_032580	Gm08	+	34892176	34893191
XLOC_032592	Gm08	+	35386015	35386200
XLOC_032625	Gm08	+	36229907	36230614
XLOC_032627	Gm08	+	36318924	36319165
XLOC_032638	Gm08	+	36476988	36477181
XLOC_032662	Gm08	+	37263777	37264014
XLOC_032663	Gm08	+	37264446	37264673
XLOC_032668	Gm08	+	37288097	37288318
XLOC_032672	Gm08	+	37294375	37294525
XLOC_032673	Gm08	+	37294685	37295482
XLOC_032707	Gm08	+	38479334	38479543
XLOC_032708	Gm08	+	38479884	38480279
XLOC_032709	Gm08	+	38480655	38481247
XLOC_032744	Gm08	+	39151976	39152237
XLOC_032815	Gm08	+	40622710	40622899
XLOC_032818	Gm08	+	40662107	40662613
XLOC_032830	Gm08	+	41118849	41119103
XLOC_032859	Gm08	+	41375364	41375959
XLOC_032868	Gm08	+	41482913	41483917
XLOC_032884	Gm08	+	41754598	41755007
XLOC_032892	Gm08	+	41879537	41879976
XLOC_032898	Gm08	+	41921234	41921738
XLOC_032911	Gm08	+	42127312	42127863
XLOC_032913	Gm08	+	42142910	42143061
XLOC_032933	Gm08	+	42385390	42385624
XLOC_032973	Gm08	+	43009843	43010645
XLOC_033013	Gm08	+	43657401	43657886
XLOC_033015	Gm08	+	43662415	43662641
XLOC_033045	Gm08	+	44110306	44110649
XLOC_033074	Gm08	+	44326173	44326332
XLOC_033101	Gm08	+	44616408	44616660
XLOC_033107	Gm08	+	44751785	44752222
XLOC_033109	Gm08	+	44752616	44753132
XLOC_033129	Gm08	+	44906828	44907064
XLOC_033139	Gm08	+	44983168	44983325
XLOC_033141	Gm08	+	45029342	45029594
XLOC_033201	Gm08	+	45704777	45705048
XLOC_033220	Gm08	+	46074915	46075158
XLOC_033222	Gm08	+	46077690	46078369
XLOC_033237	Gm08	+	46317245	46317854
XLOC_033278	Gm08	+	46808314	46808816
XLOC_033288	Gm08	+	46915640	46916057
XLOC_033290	Gm08	+	46919529	46919751
XLOC_033292	Gm08	+	46920877	46921153
XLOC_033305	Gm08	-	73846	74304
XLOC_033306	Gm08	-	74567	75279
XLOC_033308	Gm08	-	75781	76273
XLOC_033322	Gm08	-	249963	250339
XLOC_033349	Gm08	-	494009	494197
XLOC_033394	Gm08	-	980668	981229
XLOC_033410	Gm08	-	1153359	1153703
XLOC_033421	Gm08	-	1272546	1272824
XLOC_033437	Gm08	-	1458308	1458537
XLOC_033461	Gm08	-	1644363	1644537
XLOC_033474	Gm08	-	1775260	1775828
XLOC_033489	Gm08	-	1968733	1968926
XLOC_033625	Gm08	-	3835740	3835931
XLOC_033667	Gm08	-	4335011	4335323
XLOC_033669	Gm08	-	4335611	4335921
XLOC_033684	Gm08	-	4595618	4595837
XLOC_033691	Gm08	-	4725814	4726096
XLOC_033692	Gm08	-	4727697	4728050
XLOC_033694	Gm08	-	4728666	4728860
XLOC_033696	Gm08	-	4752451	4755618
XLOC_033697	Gm08	-	4756193	4756430
XLOC_033710	Gm08	-	4877252	4878777
XLOC_033711	Gm08	-	4878922	4879305
XLOC_033723	Gm08	-	4997422	4997866
XLOC_033745	Gm08	-	5190012	5190526
XLOC_033776	Gm08	-	5497632	5497880
XLOC_033779	Gm08	-	5516992	5517337
XLOC_033782	Gm08	-	5554744	5555153
XLOC_033783	Gm08	-	5564815	5564970
XLOC_033850	Gm08	-	6535058	6535306
XLOC_033856	Gm08	-	6571401	6571703
XLOC_033887	Gm08	-	6913428	6913897
XLOC_033918	Gm08	-	7405842	7406261
XLOC_033927	Gm08	-	7480226	7481476
XLOC_033928	Gm08	-	7481570	7482367
XLOC_033931	Gm08	-	7487814	7488180
XLOC_034052	Gm08	-	8742604	8743014
XLOC_034072	Gm08	-	9097481	9097770
XLOC_034074	Gm08	-	9129318	9129473
XLOC_034086	Gm08	-	9370862	9371186
XLOC_034185	Gm08	-	10533670	10534016
XLOC_034204	Gm08	-	10728333	10729383
XLOC_034205	Gm08	-	10729526	10729974
XLOC_034208	Gm08	-	10753111	10753418
XLOC_034211	Gm08	-	10766522	10767362
XLOC_034226	Gm08	-	10878392	10878860
XLOC_034228	Gm08	-	10881436	10881923
XLOC_034241	Gm08	-	11000329	11000650
XLOC_034252	Gm08	-	11151237	11151635
XLOC_034274	Gm08	-	11401128	11401855
XLOC_034277	Gm08	-	11406408	11406577
XLOC_034278	Gm08	-	11417537	11417702
XLOC_034283	Gm08	-	11434305	11434547
XLOC_034296	Gm08	-	11470980	11471427
XLOC_034302	Gm08	-	11504028	11504448
XLOC_034315	Gm08	-	11726444	11726698
XLOC_034327	Gm08	-	11880499	11881046
XLOC_034330	Gm08	-	11911760	11911960
XLOC_034331	Gm08	-	11912078	11913101
XLOC_034344	Gm08	-	12017386	12017596
XLOC_034346	Gm08	-	12018245	12018611
XLOC_034349	Gm08	-	12029586	12029775
XLOC_034401	Gm08	-	12765500	12765709
XLOC_034412	Gm08	-	13034524	13034896
XLOC_034425	Gm08	-	13164945	13165162
XLOC_034487	Gm08	-	14297354	14297729
XLOC_034506	Gm08	-	14527609	14528030
XLOC_034508	Gm08	-	14528818	14529397
XLOC_034572	Gm08	-	15381081	15381332
XLOC_034573	Gm08	-	15381528	15382228
XLOC_034575	Gm08	-	15382933	15383198
XLOC_034578	Gm08	-	15384020	15384373
XLOC_034579	Gm08	-	15384573	15385526
XLOC_034582	Gm08	-	15385829	15386897
XLOC_034583	Gm08	-	15387126	15387429
XLOC_034584	Gm08	-	15387628	15387970
XLOC_034585	Gm08	-	15388038	15388469
XLOC_034593	Gm08	-	15430349	15430866
XLOC_034602	Gm08	-	15552423	15552726
XLOC_034603	Gm08	-	15552864	15553436
XLOC_034604	Gm08	-	15553572	15553901
XLOC_034606	Gm08	-	15554414	15554884
XLOC_034610	Gm08	-	15610270	15610500
XLOC_034628	Gm08	-	15946730	15946888
XLOC_034648	Gm08	-	16274024	16274254
XLOC_034667	Gm08	-	16553749	16554273
XLOC_034796	Gm08	-	18485412	18485620
XLOC_034817	Gm08	-	18892803	18893035
XLOC_034832	Gm08	-	19031712	19032039
XLOC_034851	Gm08	-	19779454	19779739
XLOC_034866	Gm08	-	20081893	20082081
XLOC_034896	Gm08	-	20539267	20539549
XLOC_034897	Gm08	-	20545584	20545751
XLOC_034899	Gm08	-	20547614	20547866
XLOC_034900	Gm08	-	20548302	20548476
XLOC_034953	Gm08	-	21265981	21266442
XLOC_034954	Gm08	-	21266803	21266965
XLOC_034955	Gm08	-	21267365	21267933
XLOC_034965	Gm08	-	21383458	21383909
XLOC_034966	Gm08	-	21384063	21384647
XLOC_034967	Gm08	-	21385723	21385872
XLOC_034973	Gm08	-	21403946	21404224
XLOC_034986	Gm08	-	21508660	21509148
XLOC_034995	Gm08	-	21713748	21714020
XLOC_034999	Gm08	-	21719353	21719648
XLOC_035000	Gm08	-	21719779	21720071
XLOC_035045	Gm08	-	22473248	22473505
XLOC_035062	Gm08	-	22728051	22728424
XLOC_035100	Gm08	-	23345928	23346191
XLOC_035101	Gm08	-	23350381	23350733
XLOC_035126	Gm08	-	27284525	27284734
XLOC_035145	Gm08	-	30121412	30121588
XLOC_035209	Gm08	-	34850389	34850787
XLOC_035211	Gm08	-	35014534	35015122
XLOC_035212	Gm08	-	35015287	35016275
XLOC_035213	Gm08	-	35016385	35016715
XLOC_035221	Gm08	-	35166897	35167115
XLOC_035223	Gm08	-	35182593	35183020
XLOC_035246	Gm08	-	36392790	36393210
XLOC_035316	Gm08	-	38095630	38095817
XLOC_035342	Gm08	-	38755078	38755391
XLOC_035402	Gm08	-	40130502	40131534
XLOC_035455	Gm08	-	41200678	41201104
XLOC_035489	Gm08	-	41739879	41740650
XLOC_035510	Gm08	-	42039680	42039859
XLOC_035518	Gm08	-	42325991	42326155
XLOC_035520	Gm08	-	42340701	42341081
XLOC_035521	Gm08	-	42341135	42342511
XLOC_035522	Gm08	-	42342583	42343448
XLOC_035587	Gm08	-	43235617	43235821
XLOC_035605	Gm08	-	43483822	43484088
XLOC_035657	Gm08	-	44148625	44148818
XLOC_035658	Gm08	-	44148986	44149408
XLOC_035659	Gm08	-	44150223	44150401
XLOC_035684	Gm08	-	44573794	44574142
XLOC_035690	Gm08	-	44641678	44641852
XLOC_035693	Gm08	-	44643238	44643466
XLOC_035714	Gm08	-	44868393	44868954
XLOC_035724	Gm08	-	44940843	44941039
XLOC_035725	Gm08	-	44941109	44941869
XLOC_035734	Gm08	-	45008353	45008774
XLOC_035736	Gm08	-	45009034	45009227
XLOC_035737	Gm08	-	45009315	45009673
XLOC_035739	Gm08	-	45011342	45011650
XLOC_035779	Gm08	-	45587722	45588168
XLOC_035799	Gm08	-	45756380	45756648
XLOC_035863	Gm08	-	46546204	46546669
XLOC_035919	Gm09	+	216364	216822
XLOC_035920	Gm09	+	217578	219010
XLOC_035924	Gm09	+	238748	239004
XLOC_035965	Gm09	+	712930	713139
XLOC_035970	Gm09	+	759026	759267
XLOC_035985	Gm09	+	922954	923631
XLOC_035987	Gm09	+	931033	931226
XLOC_036004	Gm09	+	1092635	1092831
XLOC_036078	Gm09	+	1963554	1963722
XLOC_036082	Gm09	+	1998634	1999015
XLOC_036107	Gm09	+	2361912	2362312
XLOC_036162	Gm09	+	3070642	3070829
XLOC_036254	Gm09	+	4500302	4500481
XLOC_036256	Gm09	+	4512551	4513058
XLOC_036257	Gm09	+	4513233	4513630
XLOC_036272	Gm09	+	4745066	4745368
XLOC_036273	Gm09	+	4770341	4770607
XLOC_036327	Gm09	+	5761915	5762125
XLOC_036330	Gm09	+	5783786	5784007
XLOC_036367	Gm09	+	6379936	6380089
XLOC_036381	Gm09	+	6548184	6548443
XLOC_036382	Gm09	+	6551170	6551483
XLOC_036399	Gm09	+	6932110	6933737
XLOC_036459	Gm09	+	8313930	8314251
XLOC_036498	Gm09	+	9556588	9556828
XLOC_036504	Gm09	+	9620539	9620770
XLOC_036510	Gm09	+	9647476	9647731
XLOC_036530	Gm09	+	10379627	10380197
XLOC_036532	Gm09	+	10458371	10459208
XLOC_036562	Gm09	+	11475603	11475762
XLOC_036584	Gm09	+	12077243	12077593
XLOC_036613	Gm09	+	13035511	13036086
XLOC_036655	Gm09	+	15492537	15492959
XLOC_036681	Gm09	+	17799811	17800010
XLOC_036718	Gm09	+	18875627	18876204
XLOC_036720	Gm09	+	18885620	18886021
XLOC_036782	Gm09	+	21081511	21081756
XLOC_036784	Gm09	+	21082523	21082850
XLOC_036785	Gm09	+	21083068	21083549
XLOC_036787	Gm09	+	21116207	21116775
XLOC_036809	Gm09	+	22887162	22887434
XLOC_036879	Gm09	+	26945740	26946047
XLOC_036895	Gm09	+	27577194	27577483
XLOC_036920	Gm09	+	28686506	28686692
XLOC_036921	Gm09	+	28686835	28687130
XLOC_036922	Gm09	+	28687484	28687644
XLOC_036923	Gm09	+	28687711	28688264
XLOC_036930	Gm09	+	28701706	28702165
XLOC_036978	Gm09	+	30402203	30402480
XLOC_036998	Gm09	+	30904614	30905069
XLOC_037009	Gm09	+	31110653	31110894
XLOC_037100	Gm09	+	33379548	33379741
XLOC_037101	Gm09	+	33380483	33380775
XLOC_037163	Gm09	+	34913009	34913424
XLOC_037195	Gm09	+	35401991	35402835
XLOC_037203	Gm09	+	35469818	35470014
XLOC_037222	Gm09	+	35790339	35790602
XLOC_037249	Gm09	+	36086545	36087542
XLOC_037261	Gm09	+	36281113	36281268
[truncated: 2,950 more rows]

## Sheet: S6
Chromosome	start	end	strand	nTU ID	NCBI soybean gene ID	Chromosome	start	end
Gm11	8698796	8699406	-	ID=XLOC_047891	CLV1A	Gm11	8698775	8702092
Gm11	8700065	8700425	-	ID=XLOC_047892	CLV1A	Gm11	8698775	8702092
Gm11	8700686	8701296	-	ID=XLOC_047893	CLV1A	Gm11	8698775	8702092
Gm03	1570355	1571162	+	ID=XLOC_009150	LOC100806805	Gm03	1570449	1570949
Gm20	16883835	16884056	+	ID=XLOC_084251	SEOP	Gm20	16883877	16890254
Gm20	16853748	16853991	+	ID=XLOC_084247	SEOO	Gm20	16853800	16862803
Gm04	42955355	42955526	+	ID=XLOC_014741	SEOC	Gm04	42955348	42960635
Gm16	6557925	6558187	-	ID=XLOC_068889	SEOM	Gm16	6553047	6558130
Gm13	3620229	3620479	-	ID=XLOC_055848	SEOJ	Gm13	3616113	3620435
Gm20	43054738	43054975	+	ID=XLOC_085402	SEOU	Gm20	43054740	43058347
Gm15	42876653	42877069	-	ID=XLOC_066234	BZIP98	Gm15	42869410	42878523
Gm15	42878470	42878745	-	ID=XLOC_066238	BZIP98	Gm15	42869410	42878523
Gm11	8403671	8403945	+	ID=XLOC_045778	BZIP28	Gm11	8403765	8407660
Gm06	12705559	12705708	-	ID=XLOC_024633	TOP3A	Gm06	12690605	12739705
Gm06	18594423	18594895	-	ID=XLOC_025060	ASCC3	Gm06	18594479	18650930
Gm06	18595868	18596090	-	ID=XLOC_025061	ASCC3	Gm06	18594479	18650930
Gm06	18596430	18596582	-	ID=XLOC_025062	ASCC3	Gm06	18594479	18650930
Gm06	18601592	18601774	-	ID=XLOC_025063	ASCC3	Gm06	18594479	18650930
Gm06	18623546	18623956	-	ID=XLOC_025067	ASCC3	Gm06	18594479	18650930
Gm06	18624711	18624926	-	ID=XLOC_025069	ASCC3	Gm06	18594479	18650930
Gm06	18626179	18626329	-	ID=XLOC_025070	ASCC3	Gm06	18594479	18650930
Gm06	18630789	18630946	-	ID=XLOC_025076	ASCC3	Gm06	18594479	18650930
Gm06	18632211	18632520	-	ID=XLOC_025079	ASCC3	Gm06	18594479	18650930
Gm11	9378944	9380281	-	ID=XLOC_047954	SMG1	Gm11	9365065	9380778
Gm11	9380672	9380869	-	ID=XLOC_047956	SMG1	Gm11	9365065	9380778
Gm18	57861192	57861672	+	ID=XLOC_076511	WRKY38	Gm18	57861351	57870248
Gm17	7847203	7847859	-	ID=XLOC_072974	NRT1-2	Gm17	7844180	7847828
Gm18	55582726	55584857	+	ID=XLOC_076348	PPOJH2	Gm18	55582757	55584571
Gm09	37690983	37691549	-	ID=XLOC_039547	MYB96	Gm09	37685598	37691370
Gm18	60198116	60198310	+	ID=XLOC_076701	GND	Gm18	60198186	60200784
Gm04	5892124	5893194	+	ID=XLOC_013584	LOC547780	Gm04	5892113	5903285
Gm04	5902874	5903260	+	ID=XLOC_013587	LOC547780	Gm04	5892113	5903285
Gm18	51322190	51322474	+	ID=XLOC_076113	ACCA-2	Gm18	51322158	51327354
Gm05	41394919	41395167	+	ID=XLOC_019169	LOC547979	Gm05	41395009	41397569
Gm05	41395658	41395950	+	ID=XLOC_019170	LOC547979	Gm05	41395009	41397569
Gm05	41396616	41397607	+	ID=XLOC_019172	LOC547979	Gm05	41395009	41397569
Gm07	16092333	16092642	-	ID=XLOC_029400	LOC100820605	Gm07	16087790	16094121
Gm07	16093016	16093299	-	ID=XLOC_029401	LOC100820605	Gm07	16087790	16094121
Gm07	16093911	16094068	-	ID=XLOC_029402	LOC100820605	Gm07	16087790	16094121
Gm14	1021611	1023051	-	ID=XLOC_060329	LOC100820589	Gm14	1021713	1022498
Gm06	15171891	15172108	-	ID=XLOC_024822	LOC100820582	Gm06	15163695	15172106
Gm06	49875571	49875884	+	ID=XLOC_023519	LOC100820578	Gm06	49866189	49875988
Gm06	34421207	34421465	+	ID=XLOC_022780	LOC100820574	Gm06	34421414	34429557
Gm13	22337014	22337209	+	ID=XLOC_053859	LOC100820558	Gm13	22337051	22345686
Gm19	37548685	37548963	+	ID=XLOC_080602	LOC100820521	Gm19	37548689	37553667
Gm13	5432543	5433081	-	ID=XLOC_055954	LOC100820412	Gm13	5427121	5433001
Gm05	39498362	39498650	+	ID=XLOC_019003	LOC100820389	Gm05	39498534	39502671
Gm20	39544104	39544416	-	ID=XLOC_087108	LOC100820208	Gm20	39539060	39544139
Gm03	2153313	2153683	-	ID=XLOC_011258	LOC100820175	Gm03	2139186	2153644
Gm13	13059889	13060046	-	ID=XLOC_056294	LOC100820046	Gm13	13049419	13066858
Gm06	7470672	7470988	+	ID=XLOC_021760	LOC100820036	Gm06	7470832	7486408
Gm12	39379920	39380241	+	ID=XLOC_050960	LOC100820010	Gm12	39379903	39401487
Gm12	39386107	39386362	+	ID=XLOC_050966	LOC100820010	Gm12	39379903	39401487
Gm11	15073181	15073338	+	ID=XLOC_046188	LOC100819817	Gm11	15073209	15078949
Gm11	15074497	15074675	+	ID=XLOC_046189	LOC100819817	Gm11	15073209	15078949
Gm04	17293677	17294381	+	ID=XLOC_014153	LOC100819656	Gm04	17257711	17294189
Gm02	11662947	11663239	-	ID=XLOC_007433	LOC100819615	Gm02	11651990	11663179
Gm18	55821610	55822025	+	ID=XLOC_076363	LOC100819614	Gm18	55804110	55821972
Gm01	54004916	54005494	-	ID=XLOC_003924	LOC100819576	Gm01	54004857	54025727
Gm01	54005910	54006070	-	ID=XLOC_003925	LOC100819576	Gm01	54004857	54025727
Gm01	54006405	54006765	-	ID=XLOC_003926	LOC100819576	Gm01	54004857	54025727
Gm07	9686738	9686998	-	ID=XLOC_029090	LOC100819532	Gm07	9682327	9687840
Gm07	9687392	9687827	-	ID=XLOC_029091	LOC100819532	Gm07	9682327	9687840
Gm10	7276801	7277031	-	ID=XLOC_043230	LOC100819426	Gm10	7273940	7276954
Gm15	2793721	2794128	-	ID=XLOC_064647	LOC100819371	Gm15	2790326	2794072
Gm07	17861468	17861786	-	ID=XLOC_029495	LOC100819366	Gm07	17855320	17861549
Gm09	37188156	37188306	-	ID=XLOC_039515	LOC100819219	Gm09	37184495	37188307
Gm08	1508088	1508276	+	ID=XLOC_030684	LOC100819206	Gm08	1508208	1512534
Gm08	1509130	1509411	+	ID=XLOC_030685	LOC100819206	Gm08	1508208	1512534
Gm12	14801323	14801725	-	ID=XLOC_051974	LOC100819139	Gm12	14800267	14801685
Gm19	45771988	45772231	-	ID=XLOC_083273	LOC100819110	Gm19	45767875	45772133
Gm03	32519384	32519886	+	ID=XLOC_010006	LOC100819084	Gm03	32519783	32528078
Gm20	36219595	36220203	-	ID=XLOC_086854	LOC100818944	Gm20	36215183	36219911
Gm08	21265981	21266442	-	ID=XLOC_034953	LOC100818841	Gm08	21266140	21268098
Gm08	21266803	21266965	-	ID=XLOC_034954	LOC100818841	Gm08	21266140	21268098
Gm08	21267365	21267933	-	ID=XLOC_034955	LOC100818841	Gm08	21266140	21268098
Gm19	2129653	2130054	-	ID=XLOC_081748	LOC100818757	Gm19	2124544	2130707
Gm19	2130109	2130796	-	ID=XLOC_081749	LOC100818757	Gm19	2124544	2130707
Gm08	12029586	12029775	-	ID=XLOC_034349	LOC100818668	Gm08	12022852	12029737
Gm15	3201828	3202134	-	ID=XLOC_064686	LOC100818666	Gm15	3201449	3205354
Gm07	36390649	36391276	-	ID=XLOC_029913	LOC100818650	Gm07	36388934	36394511
Gm14	9001506	9002368	-	ID=XLOC_060881	LOC100818641	Gm14	8996701	9002209
Gm04	8905990	8906281	-	ID=XLOC_015951	LOC100818589	Gm04	8896311	8911658
Gm11	36108580	36109240	-	ID=XLOC_048924	LOC100818572	Gm11	36104897	36109457
Gm10	13359061	13359304	+	ID=XLOC_041070	LOC100818558	Gm10	13351339	13371340
Gm10	13369010	13369490	+	ID=XLOC_041073	LOC100818558	Gm10	13351339	13371340
Gm10	13369544	13371479	+	ID=XLOC_041074	LOC100818558	Gm10	13351339	13371340
Gm18	6744689	6744899	-	ID=XLOC_077399	LOC100818535	Gm18	6740239	6744892
Gm17	6940041	6940251	-	ID=XLOC_072881	LOC100818522	Gm17	6937512	6943698
Gm17	6943626	6944157	-	ID=XLOC_072882	LOC100818522	Gm17	6937512	6943698
Gm16	214346	214531	-	ID=XLOC_068387	LOC100818497	Gm16	205616	214498
Gm08	29011593	29011878	+	ID=XLOC_032478	LOC100818490	Gm08	29011654	29022366
Gm08	29019146	29019409	+	ID=XLOC_032482	LOC100818490	Gm08	29011654	29022366
Gm08	29020247	29020513	+	ID=XLOC_032485	LOC100818490	Gm08	29011654	29022366
Gm07	638348	638512	+	ID=XLOC_026165	LOC100818472	Gm07	638307	642327
Gm06	11467933	11468612	+	ID=XLOC_022081	LOC100818444	Gm06	11468278	11472575
Gm12	5951807	5954063	-	ID=XLOC_051509	LOC100818406	Gm12	5951782	5956796
Gm12	5955005	5955195	-	ID=XLOC_051510	LOC100818406	Gm12	5951782	5956796
Gm12	5956501	5956951	-	ID=XLOC_051512	LOC100818406	Gm12	5951782	5956796
Gm18	58106272	58106564	-	ID=XLOC_079044	LOC100818352	Gm18	58101576	58106595
Gm17	24149034	24149267	+	ID=XLOC_071542	LOC100818329	Gm17	24149096	24160309
Gm17	24158435	24159003	+	ID=XLOC_071543	LOC100818329	Gm17	24149096	24160309
Gm17	24159910	24160367	+	ID=XLOC_071548	LOC100818329	Gm17	24149096	24160309
Gm09	30904614	30905069	+	ID=XLOC_036998	LOC100818313	Gm09	30904958	30909082
Gm08	46915640	46916057	+	ID=XLOC_033288	LOC100818304	Gm08	46915681	46921167
Gm08	46919529	46919751	+	ID=XLOC_033290	LOC100818304	Gm08	46915681	46921167
Gm08	46920877	46921153	+	ID=XLOC_033292	LOC100818304	Gm08	46915681	46921167
Gm13	31371422	31371627	-	ID=XLOC_057245	LOC100818254	Gm13	31370895	31371563
Gm20	40733856	40735227	-	ID=XLOC_087193	LOC100818239	Gm20	40733774	40738226
Gm20	40735531	40736035	-	ID=XLOC_087194	LOC100818239	Gm20	40733774	40738226
Gm20	40737846	40738505	-	ID=XLOC_087195	LOC100818239	Gm20	40733774	40738226
Gm15	3397603	3398975	-	ID=XLOC_064703	LOC100818129	Gm15	3395080	3399876
Gm15	3399336	3399652	-	ID=XLOC_064704	LOC100818129	Gm15	3395080	3399876
Gm06	16182625	16183050	-	ID=XLOC_024906	LOC100818090	Gm06	16182660	16203457
Gm06	16183526	16184211	-	ID=XLOC_024909	LOC100818090	Gm06	16182660	16203457
Gm06	16184531	16184968	-	ID=XLOC_024910	LOC100818090	Gm06	16182660	16203457
Gm05	3912569	3914377	-	ID=XLOC_019499	LOC100818074	Gm05	3904145	3916019
Gm05	3915558	3915807	-	ID=XLOC_019500	LOC100818074	Gm05	3904145	3916019
Gm19	34929881	34930367	-	ID=XLOC_082503	LOC100818033	Gm19	34926242	34934160
Gm18	2647707	2648225	-	ID=XLOC_077122	LOC100818016	Gm18	2644785	2648586
Gm18	2648461	2648647	-	ID=XLOC_077123	LOC100818016	Gm18	2644785	2648586
Gm18	47854287	47854541	-	ID=XLOC_078487	LOC100818009	Gm18	47854350	47869453
Gm10	36333459	36333800	-	ID=XLOC_043929	LOC100817997	Gm10	36330638	36335868
Gm08	15946730	15946888	-	ID=XLOC_034628	LOC100817965	Gm08	15937685	15946980
Gm01	53982585	53982782	+	ID=XLOC_001868	LOC100817962	Gm01	53980585	53986521
Gm12	32518900	32519133	+	ID=XLOC_050459	LOC100817867	Gm12	32514189	32529328
Gm12	32521366	32521533	+	ID=XLOC_050463	LOC100817867	Gm12	32514189	32529328
Gm12	32528947	32529900	+	ID=XLOC_050469	LOC100817867	Gm12	32514189	32529328
Gm10	2904589	2905382	-	ID=XLOC_042936	LOC100817830	Gm10	2898450	2909031
Gm17	38982492	38982732	+	ID=XLOC_072019	LOC100817786	Gm17	38981671	38995458
Gm15	7673141	7673302	+	ID=XLOC_062777	LOC100817763	Gm15	7672929	7678872
Gm17	277720	278269	+	ID=XLOC_070132	LOC100817632	Gm17	277774	282636
Gm01	4035488	4036137	-	ID=XLOC_002314	LOC100817626	Gm01	4023641	4035566
Gm16	36615935	36616193	-	ID=XLOC_070000	LOC100817620	Gm16	36616155	36622604
Gm01	52343669	52344422	-	ID=XLOC_003792	LOC100817615	Gm01	52343971	52349616
Gm07	13888337	13888730	+	ID=XLOC_027070	LOC100817589	Gm07	13888418	13891982
Gm11	36084080	36085881	+	ID=XLOC_046839	LOC100817502	Gm11	36084081	36087329
Gm11	36086251	36086555	+	ID=XLOC_046840	LOC100817502	Gm11	36084081	36087329
Gm11	36086924	36087357	+	ID=XLOC_046842	LOC100817502	Gm11	36084081	36087329
Gm17	15116313	15116521	-	ID=XLOC_073410	LOC100817459	Gm17	15113195	15118279
Gm09	7190280	7190603	-	ID=XLOC_038582	LOC100817458	Gm09	7190280	7193165
Gm17	6853770	6854015	+	ID=XLOC_070680	LOC100817454	Gm17	6853900	6861200
Gm09	42213466	42213866	-	ID=XLOC_039927	LOC100817452	Gm09	42205401	42213837
Gm05	35706197	35706485	+	ID=XLOC_018670	LOC100817357	Gm05	35706183	35726373
Gm12	28713117	28713456	-	ID=XLOC_052314	LOC100817356	Gm12	28713265	28735469
Gm10	33725400	33725846	+	ID=XLOC_041451	LOC100817279	Gm10	33725641	33740511
Gm17	2833467	2833672	-	ID=XLOC_072516	LOC100817269	Gm17	2830588	2841802
Gm14	33075805	33076357	+	ID=XLOC_059651	LOC100817208	Gm14	33075786	33084664
Gm10	50251526	50252036	-	ID=XLOC_044951	LOC100817136	Gm10	50251527	50254414
Gm10	50253993	50254217	-	ID=XLOC_044954	LOC100817136	Gm10	50251527	50254414
Gm02	27268781	27269881	-	ID=XLOC_007841	LOC100817131	Gm02	27267324	27297618
Gm02	27275767	27275990	-	ID=XLOC_007843	LOC100817131	Gm02	27267324	27297618
Gm02	27276286	27276440	-	ID=XLOC_007844	LOC100817131	Gm02	27267324	27297618
Gm02	7393734	7393990	+	ID=XLOC_004738	LOC100817125	Gm02	7393878	7398438
Gm16	36592476	36592827	+	ID=XLOC_068303	LOC100817088	Gm16	36592676	36600452
Gm20	34289756	34290049	-	ID=XLOC_086678	LOC100816990	Gm20	34282451	34290454
Gm09	2361912	2362312	+	ID=XLOC_036107	LOC100816926	Gm09	2361932	2363651
Gm08	11790808	11790971	+	ID=XLOC_031576	LOC100816894	Gm08	11790866	11806793
Gm16	35414872	35415097	-	ID=XLOC_069920	LOC100816886	Gm16	35408879	35415014
Gm17	36424481	36426007	+	ID=XLOC_071882	LOC100816713	Gm17	36424641	36432039
Gm17	36427019	36427490	+	ID=XLOC_071886	LOC100816713	Gm17	36424641	36432039
Gm15	9373226	9373432	+	ID=XLOC_062923	LOC100816692	Gm15	9368725	9386389
Gm15	9375679	9375895	+	ID=XLOC_062925	LOC100816692	Gm15	9368725	9386389
Gm13	24555351	24556012	-	ID=XLOC_056764	LOC100816654	Gm13	24544761	24555732
Gm05	27206557	27206794	+	ID=XLOC_018178	LOC100816491	Gm05	27202244	27209470
Gm12	39221431	39221866	-	ID=XLOC_052870	LOC100816473	Gm12	39218359	39225209
Gm10	13241764	13242300	+	ID=XLOC_041064	LOC100816431	Gm10	13241941	13249002
Gm01	53945959	53946361	-	ID=XLOC_003918	LOC100816368	Gm01	53939483	53946271
Gm13	20344777	20345137	-	ID=XLOC_056450	LOC100816296	Gm13	20338799	20347447
Gm13	20345473	20346407	-	ID=XLOC_056452	LOC100816296	Gm13	20338799	20347447
Gm13	20347210	20347538	-	ID=XLOC_056457	LOC100816296	Gm13	20338799	20347447
Gm12	34851520	34851703	-	ID=XLOC_052542	LOC100816278	Gm12	34850153	34851659
Gm08	34892176	34893191	+	ID=XLOC_032580	LOC100816168	Gm08	34892200	34893156
Gm13	31309362	31310077	+	ID=XLOC_054495	LOC100816140	Gm13	31309475	31315775
Gm17	18465004	18465387	+	ID=XLOC_071391	LOC100816052	Gm17	18465113	18469083
Gm17	38197387	38197710	-	ID=XLOC_074015	LOC100816042	Gm17	38197412	38207624
Gm17	38198848	38199142	-	ID=XLOC_074018	LOC100816042	Gm17	38197412	38207624
Gm17	38199801	38200004	-	ID=XLOC_074020	LOC100816042	Gm17	38197412	38207624
Gm17	38200884	38201341	-	ID=XLOC_074021	LOC100816042	Gm17	38197412	38207624
Gm17	38201427	38201857	-	ID=XLOC_074023	LOC100816042	Gm17	38197412	38207624
Gm17	38201919	38202902	-	ID=XLOC_074024	LOC100816042	Gm17	38197412	38207624
Gm17	38203009	38203326	-	ID=XLOC_074025	LOC100816042	Gm17	38197412	38207624
Gm17	38203411	38204355	-	ID=XLOC_074026	LOC100816042	Gm17	38197412	38207624
Gm17	38204762	38205395	-	ID=XLOC_074028	LOC100816042	Gm17	38197412	38207624
Gm17	38206055	38206336	-	ID=XLOC_074031	LOC100816042	Gm17	38197412	38207624
Gm17	38207405	38207573	-	ID=XLOC_074034	LOC100816042	Gm17	38197412	38207624
Gm15	11504568	11504914	+	ID=XLOC_063085	LOC100816009	Gm15	11504603	11512066
Gm15	11505226	11505551	+	ID=XLOC_063086	LOC100816009	Gm15	11504603	11512066
Gm15	14507471	14507836	+	ID=XLOC_063282	LOC100816002	Gm15	14507280	14527046
Gm15	14516241	14516775	+	ID=XLOC_063290	LOC100816002	Gm15	14507280	14527046
Gm15	14518591	14519203	+	ID=XLOC_063293	LOC100816002	Gm15	14507280	14527046
Gm15	14520887	14521111	+	ID=XLOC_063298	LOC100816002	Gm15	14507280	14527046
Gm15	14521630	14521998	+	ID=XLOC_063299	LOC100816002	Gm15	14507280	14527046
Gm15	14522273	14522584	+	ID=XLOC_063300	LOC100816002	Gm15	14507280	14527046
Gm15	14522676	14523351	+	ID=XLOC_063301	LOC100816002	Gm15	14507280	14527046
Gm15	14524361	14524783	+	ID=XLOC_063303	LOC100816002	Gm15	14507280	14527046
Gm15	14524850	14525867	+	ID=XLOC_063304	LOC100816002	Gm15	14507280	14527046
Gm15	14526132	14527087	+	ID=XLOC_063306	LOC100816002	Gm15	14507280	14527046
Gm01	47975223	47975617	+	ID=XLOC_001398	LOC100815830	Gm01	47975498	47979883
Gm04	7150849	7151004	+	ID=XLOC_013704	LOC100815727	Gm04	7150820	7156948
Gm08	4752451	4755618	-	ID=XLOC_033696	LOC100815489	Gm08	4752738	4757642
Gm08	4756193	4756430	-	ID=XLOC_033697	LOC100815489	Gm08	4752738	4757642
Gm04	4914241	4914796	+	ID=XLOC_013520	LOC100815396	Gm04	4910641	4914705
Gm10	6596213	6596839	-	ID=XLOC_043192	LOC100815359	Gm10	6593220	6596745
Gm17	5658846	5659148	-	ID=XLOC_072752	LOC100815315	Gm17	5659116	5662474
Gm17	5660181	5660372	-	ID=XLOC_072754	LOC100815315	Gm17	5659116	5662474
Gm01	53896722	53896931	-	ID=XLOC_003913	LOC100815301	Gm01	53894411	53896853
Gm13	2726426	2726731	+	ID=XLOC_053099	LOC100815252	Gm13	2726614	2732743
Gm06	5823696	5823929	+	ID=XLOC_021605	LOC100815240	Gm06	5816855	5827385
Gm06	5824322	5824664	+	ID=XLOC_021606	LOC100815240	Gm06	5816855	5827385
Gm06	5827016	5827459	+	ID=XLOC_021607	LOC100815240	Gm06	5816855	5827385
Gm12	5858889	5859043	-	ID=XLOC_051495	LOC100815208	Gm12	5857881	5863818
Gm12	5861676	5861861	-	ID=XLOC_051497	LOC100815208	Gm12	5857881	5863818
Gm12	5862507	5863300	-	ID=XLOC_051499	LOC100815208	Gm12	5857881	5863818
Gm19	46563581	46563819	+	ID=XLOC_081274	LOC100815184	Gm19	46561424	46566907
Gm02	3031883	3032141	-	ID=XLOC_006787	LOC100815152	Gm02	3019569	3031894
Gm17	41414966	41415371	+	ID=XLOC_072193	LOC100815137	Gm17	41414924	41418521
Gm17	41415687	41416041	+	ID=XLOC_072195	LOC100815137	Gm17	41414924	41418521
Gm09	45923496	45923736	-	ID=XLOC_040225	LOC100815128	Gm09	45901060	45934100
Gm09	45933753	45934303	-	ID=XLOC_040228	LOC100815128	Gm09	45901060	45934100
Gm14	47467814	47468278	-	ID=XLOC_061910	LOC100815088	Gm14	47467929	47469970
Gm14	47468502	47469940	-	ID=XLOC_061911	LOC100815088	Gm14	47467929	47469970
Gm06	10633984	10634294	+	ID=XLOC_022006	LOC100815082	Gm06	10634082	10637291
Gm19	3702064	3702305	+	ID=XLOC_079642	LOC100815031	Gm19	3702115	3703012
Gm02	50748792	50750351	+	ID=XLOC_006476	LOC100814985	Gm02	50749401	50750165
Gm08	11880499	11881046	-	ID=XLOC_034327	LOC100814946	Gm08	11877697	11881008
Gm06	49834102	49834307	-	ID=XLOC_026034	LOC100814906	Gm06	49832313	49834240
Gm05	3704639	3705037	+	ID=XLOC_017614	LOC100814892	Gm05	3704637	3710852
Gm20	2820057	2820229	+	ID=XLOC_083901	LOC100814882	Gm20	2819930	2832071
Gm19	29937453	29938209	+	ID=XLOC_080245	LOC100814863	Gm19	29932568	29937849
Gm02	2710	2932	+	ID=XLOC_004125	LOC100814813	Gm02	2742	17325
Gm02	9742	9929	+	ID=XLOC_004126	LOC100814813	Gm02	2742	17325
Gm02	20803910	20804237	+	ID=XLOC_005372	LOC100814636	Gm02	20803503	20811750
Gm02	15564173	15564381	-	ID=XLOC_007688	LOC100814622	Gm02	15559786	15564303
Gm17	10568647	10568907	-	ID=XLOC_073179	LOC100814619	Gm17	10559850	10568737
Gm08	46808314	46808816	+	ID=XLOC_033278	LOC100814584	Gm08	46808465	46811701
Gm07	28457586	28457916	+	ID=XLOC_027495	LOC100814563	Gm07	28457795	28460151
Gm03	437880	438488	+	ID=XLOC_009079	LOC100814308	Gm03	427108	442799
Gm03	438823	439042	+	ID=XLOC_009080	LOC100814308	Gm03	427108	442799
Gm03	439513	440047	+	ID=XLOC_009082	LOC100814308	Gm03	427108	442799
Gm19	36064699	36065120	+	ID=XLOC_080522	LOC100814307	Gm19	36064909	36071774
Gm12	2530221	2530546	+	ID=XLOC_049395	LOC100814164	Gm12	2530233	2540712
Gm10	2683375	2683679	+	ID=XLOC_040574	LOC100814119	Gm10	2683535	2686625
Gm06	47971829	47971987	+	ID=XLOC_023358	LOC100814012	Gm06	47971902	47981226
Gm20	46580119	46581209	-	ID=XLOC_087632	LOC100813981	Gm20	46572108	46580245
Gm02	9452601	9452768	-	ID=XLOC_007291	LOC100813930	Gm02	9448117	9453400
Gm02	9452821	9453452	-	ID=XLOC_007292	LOC100813930	Gm02	9448117	9453400
Gm09	30402203	30402480	+	ID=XLOC_036978	LOC100813908	Gm09	30401581	30404459
Gm08	4725814	4726096	-	ID=XLOC_033691	LOC100813887	Gm08	4725882	4729038
Gm08	4727697	4728050	-	ID=XLOC_033692	LOC100813887	Gm08	4725882	4729038
Gm08	4728666	4728860	-	ID=XLOC_033694	LOC100813887	Gm08	4725882	4729038
Gm06	1359708	1360080	+	ID=XLOC_021223	LOC100813842	Gm06	1359927	1364905
Gm13	164542	164712	-	ID=XLOC_055652	LOC100813841	Gm13	145563	164695
Gm11	7737997	7738222	-	ID=XLOC_047807	LOC100813793	Gm11	7720865	7738239
Gm11	30922969	30923305	-	ID=XLOC_048688	LOC100813786	Gm11	30915789	30923056
Gm11	17197295	17197632	+	ID=XLOC_046330	LOC100813784	Gm11	17193586	17198759
Gm11	17197695	17198473	+	ID=XLOC_046331	LOC100813784	Gm11	17193586	17198759
Gm03	3110622	3111147	-	ID=XLOC_011314	LOC100813779	Gm03	3104597	3111903
Gm03	3111769	3111992	-	ID=XLOC_011315	LOC100813779	Gm03	3104597	3111903
Gm10	43633508	43634084	+	ID=XLOC_042095	LOC100813569	Gm10	43633860	43637998
Gm10	43635768	43636415	+	ID=XLOC_042097	LOC100813569	Gm10	43633860	43637998
Gm10	43637234	43637807	+	ID=XLOC_042099	LOC100813569	Gm10	43633860	43637998
Gm10	40169604	40169859	-	ID=XLOC_044154	LOC100813558	Gm10	40167420	40172284
Gm10	40172217	40172385	-	ID=XLOC_044156	LOC100813558	Gm10	40167420	40172284
Gm06	6413818	6413973	+	ID=XLOC_021668	LOC100813480	Gm06	6412780	6417199
Gm11	11339561	11339734	-	ID=XLOC_048148	LOC100813427	Gm11	11332106	11339647
Gm11	35175554	35175805	+	ID=XLOC_046784	LOC100813413	Gm11	35170417	35176555
Gm14	6538329	6538570	+	ID=XLOC_058886	LOC100813312	Gm14	6538472	6539436
Gm03	392948	393194	+	ID=XLOC_009072	LOC100813242	Gm03	393148	396695
Gm10	28717774	28718019	-	ID=XLOC_043724	LOC100813221	Gm10	28707293	28717965
Gm17	24287091	24287644	-	ID=XLOC_073659	LOC100813207	Gm17	24280858	24287313
Gm09	42186069	42186724	-	ID=XLOC_039923	LOC100813189	Gm09	42184130	42192726
Gm19	46502845	46503013	-	ID=XLOC_083358	LOC100813051	Gm19	46491009	46502965
Gm20	43683044	43683496	-	ID=XLOC_087430	LOC100812916	Gm20	43679536	43684680
Gm20	43684330	43684841	-	ID=XLOC_087431	LOC100812916	Gm20	43679536	43684680
Gm02	51602335	51602490	+	ID=XLOC_006565	LOC100812860	Gm02	51602336	51615285
Gm02	51604123	51604348	+	ID=XLOC_006566	LOC100812860	Gm02	51602336	51615285
Gm02	51611077	51611303	+	ID=XLOC_006571	LOC100812860	Gm02	51602336	51615285
Gm02	51614158	51614473	+	ID=XLOC_006574	LOC100812860	Gm02	51602336	51615285
Gm02	51614962	51615345	+	ID=XLOC_006575	LOC100812860	Gm02	51602336	51615285
Gm02	51611027	51611198	-	ID=XLOC_009039	LOC100812860	Gm02	51602336	51615285
Gm15	30878379	30878633	+	ID=XLOC_063769	LOC100812785	Gm15	30878606	30937560
Gm15	30887447	30887647	+	ID=XLOC_063774	LOC100812785	Gm15	30878606	30937560
Gm15	30908368	30908561	+	ID=XLOC_063778	LOC100812785	Gm15	30878606	30937560
Gm15	30917901	30918073	+	ID=XLOC_063780	LOC100812785	Gm15	30878606	30937560
Gm15	30919453	30919750	+	ID=XLOC_063782	LOC100812785	Gm15	30878606	30937560
Gm07	14196061	14196455	+	ID=XLOC_027081	LOC100812781	Gm07	14196087	14205823
Gm06	46263430	46263678	+	ID=XLOC_023234	LOC100812760	Gm06	46263369	46266290
Gm04	42797084	42797272	+	ID=XLOC_014727	LOC100812715	Gm04	42794843	42799005
Gm04	42798910	42799064	+	ID=XLOC_014728	LOC100812715	Gm04	42794843	42799005
Gm02	11785417	11786441	-	ID=XLOC_007442	LOC100812666	Gm02	11785401	11787142
Gm02	11786600	11787187	-	ID=XLOC_007443	LOC100812666	Gm02	11785401	11787142
Gm14	13393538	13394305	-	ID=XLOC_061047	LOC100812602	Gm14	13385036	13402245
Gm14	13395413	13396941	-	ID=XLOC_061050	LOC100812602	Gm14	13385036	13402245
Gm14	13397993	13398803	-	ID=XLOC_061054	LOC100812602	Gm14	13385036	13402245
Gm14	13399038	13399756	-	ID=XLOC_061055	LOC100812602	Gm14	13385036	13402245
Gm14	13401486	13402083	-	ID=XLOC_061057	LOC100812602	Gm14	13385036	13402245
Gm14	8803736	8804046	-	ID=XLOC_060861	LOC100812595	Gm14	8798881	8806537
Gm14	8805957	8806637	-	ID=XLOC_060864	LOC100812595	Gm14	8798881	8806537
Gm10	2580761	2581018	+	ID=XLOC_040566	LOC100812496	Gm10	2580176	2583688
Gm18	57918026	57918386	+	ID=XLOC_076515	LOC100812486	Gm18	57917155	57920649
Gm02	1923361	1924140	-	ID=XLOC_006722	LOC100812482	Gm02	1913624	1923746
Gm16	14590473	14590722	+	ID=XLOC_067365	LOC100812260	Gm16	14590668	14608315
Gm06	49491878	49492067	+	ID=XLOC_023489	LOC100812225	Gm06	49490540	49493577
Gm13	42242823	42243099	+	ID=XLOC_055433	LOC100812210	Gm13	42242807	42249402
Gm06	18690890	18691383	+	ID=XLOC_022525	LOC100812033	Gm06	18662509	18691216
Gm13	29017301	29017476	-	ID=XLOC_057082	LOC100812018	Gm13	29014113	29026935
Gm11	18912815	18913197	-	ID=XLOC_048493	LOC100811962	Gm11	18909034	18912904
Gm18	61539160	61540068	-	ID=XLOC_079355	LOC100811938	Gm18	61539939	61551740
Gm18	61540475	61540721	-	ID=XLOC_079356	LOC100811938	Gm18	61539939	61551740
Gm18	61541511	61541800	-	ID=XLOC_079358	LOC100811938	Gm18	61539939	61551740
Gm18	61542635	61542872	-	ID=XLOC_079360	LOC100811938	Gm18	61539939	61551740
Gm18	61549478	61550073	-	ID=XLOC_079361	LOC100811938	Gm18	61539939	61551740
Gm18	61550586	61550842	-	ID=XLOC_079362	LOC100811938	Gm18	61539939	61551740
Gm18	61550905	61551341	-	ID=XLOC_079363	LOC100811938	Gm18	61539939	61551740
Gm18	61551455	61551810	-	ID=XLOC_079364	LOC100811938	Gm18	61539939	61551740
Gm02	2369606	2369922	+	ID=XLOC_004338	LOC100811928	Gm02	2369849	2381807
Gm15	35582155	35582406	+	ID=XLOC_063832	LOC100811876	Gm15	35580788	35586272
Gm14	5268553	5268942	+	ID=XLOC_058801	LOC100811863	Gm14	5261960	5268656
Gm13	5025449	5025605	-	ID=XLOC_055925	LOC100811858	Gm13	5018973	5025850
Gm06	47855757	47855995	+	ID=XLOC_023352	LOC100811853	Gm06	47855565	47859639
Gm13	40515415	40515610	+	ID=XLOC_055267	LOC100811847	Gm13	40511729	40519690
Gm13	40516213	40516588	+	ID=XLOC_055268	LOC100811847	Gm13	40511729	40519690
Gm19	28784330	28784893	+	ID=XLOC_080200	LOC100811815	Gm19	28770557	28784755
Gm02	13981620	13981890	-	ID=XLOC_007557	LOC100811786	Gm02	13967310	13982167
Gm18	53474669	53474835	-	ID=XLOC_078717	LOC100811782	Gm18	53469229	53484211
Gm18	53475070	53475298	-	ID=XLOC_078718	LOC100811782	Gm18	53469229	53484211
Gm17	12617875	12618035	+	ID=XLOC_071116	LOC100811767	Gm17	12617922	12620971
Gm16	35243831	35244272	+	ID=XLOC_068187	LOC100811730	Gm16	35243810	35246128
Gm13	21298380	21298932	-	ID=XLOC_056539	LOC100811682	Gm13	21298489	21313233
Gm13	21300214	21300574	-	ID=XLOC_056541	LOC100811682	Gm13	21298489	21313233
Gm13	26843717	26844115	-	ID=XLOC_056925	LOC100811675	Gm13	26841763	26844044
Gm04	15345272	15345757	-	ID=XLOC_016189	LOC100811644	Gm04	15332739	15354954
Gm04	15345967	15346171	-	ID=XLOC_016190	LOC100811644	Gm04	15332739	15354954
Gm04	15346280	15346580	-	ID=XLOC_016191	LOC100811644	Gm04	15332739	15354954
Gm17	6521280	6521571	+	ID=XLOC_070651	LOC100811581	Gm17	6521381	6524772
Gm06	7191619	7192406	+	ID=XLOC_021734	LOC100811495	Gm06	7189653	7192800
Gm06	7189444	7191936	-	ID=XLOC_024206	LOC100811495	Gm06	7189653	7192800
Gm06	7192039	7192756	-	ID=XLOC_024207	LOC100811495	Gm06	7189653	7192800
Gm20	44892167	44892909	-	ID=XLOC_087517	LOC100811471	Gm20	44887059	44894599
Gm20	44893402	44893551	-	ID=XLOC_087520	LOC100811471	Gm20	44887059	44894599
Gm20	44893958	44894699	-	ID=XLOC_087521	LOC100811471	Gm20	44887059	44894599
Gm08	34670523	34670782	+	ID=XLOC_032571	LOC100811353	Gm08	34670715	34676213
Gm13	40505081	40505500	+	ID=XLOC_055264	LOC100811322	Gm13	40502786	40506903
Gm13	40505825	40506165	+	ID=XLOC_055265	LOC100811322	Gm13	40502786	40506903
Gm20	929348	930081	-	ID=XLOC_085797	LOC100811307	Gm20	929672	934241
Gm04	16910157	16910333	-	ID=XLOC_016242	LOC100811300	Gm04	16903285	16912115
Gm04	16911701	16912233	-	ID=XLOC_016244	LOC100811300	Gm04	16903285	16912115
Gm11	11175834	11176290	+	ID=XLOC_046042	LOC100811292	Gm11	11176223	11205224
Gm19	7931472	7931698	+	ID=XLOC_079869	LOC100811280	Gm19	7913787	7937999
Gm02	9358075	9358709	+	ID=XLOC_004838	LOC100811260	Gm02	9358106	9360244
Gm14	4347528	4347738	+	ID=XLOC_058732	LOC100811174	Gm14	4347669	4350397
Gm14	26079165	26079565	+	ID=XLOC_059437	LOC100811169	Gm14	26079124	26095430
Gm13	37894873	37895048	+	ID=XLOC_055063	LOC100811154	Gm13	37890399	37895061
Gm20	28438745	28439102	+	ID=XLOC_084462	LOC100811137	Gm20	28439053	28449623
Gm20	28439445	28439981	+	ID=XLOC_084463	LOC100811137	Gm20	28439053	28449623
Gm20	28440218	28440495	+	ID=XLOC_084465	LOC100811137	Gm20	28439053	28449623
Gm20	28440620	28441078	+	ID=XLOC_084466	LOC100811137	Gm20	28439053	28449623
Gm20	28441503	28441907	+	ID=XLOC_084467	LOC100811137	Gm20	28439053	28449623
Gm06	12415851	12416073	-	ID=XLOC_024603	LOC100810961	Gm06	12406881	12417841
Gm06	12416987	12417177	-	ID=XLOC_024604	LOC100810961	Gm06	12406881	12417841
Gm06	12417587	12417909	-	ID=XLOC_024607	LOC100810961	Gm06	12406881	12417841
Gm19	34360373	34360831	+	ID=XLOC_080418	LOC100810894	Gm19	34360748	34366631
Gm03	41106541	41106993	-	ID=XLOC_012568	LOC100810873	Gm03	41106764	41112007
Gm02	40335901	40336167	-	ID=XLOC_008213	LOC100810851	Gm02	40330683	40336089
Gm01	25357772	25358181	+	ID=XLOC_000740	LOC100810836	Gm01	25343287	25357878
Gm13	4948924	4949560	-	ID=XLOC_055914	LOC100810781	Gm13	4946766	4950390
Gm13	4949637	4949979	-	ID=XLOC_055915	LOC100810781	Gm13	4946766	4950390
Gm06	49434957	49435151	-	ID=XLOC_026004	LOC100810618	Gm06	49432126	49435083
Gm05	8278268	8278733	-	ID=XLOC_019682	LOC100810597	Gm05	8274455	8278871
Gm05	32528443	32528630	+	ID=XLOC_018443	LOC100810593	Gm05	32528460	32539427
Gm05	32529426	32530796	+	ID=XLOC_018446	LOC100810593	Gm05	32528460	32539427
Gm05	32531203	32531760	+	ID=XLOC_018449	LOC100810593	Gm05	32528460	32539427
Gm05	32539044	32539379	+	ID=XLOC_018452	LOC100810593	Gm05	32528460	32539427
Gm18	60713581	60713913	-	ID=XLOC_079279	LOC100810538	Gm18	60708849	60713893
Gm10	508073	508264	-	ID=XLOC_042752	LOC100810537	Gm10	506059	518642
Gm10	508811	508997	-	ID=XLOC_042753	LOC100810537	Gm10	506059	518642
Gm10	512432	513002	-	ID=XLOC_042757	LOC100810537	Gm10	506059	518642
Gm10	513259	513597	-	ID=XLOC_042758	LOC100810537	Gm10	506059	518642
Gm10	513792	514099	-	ID=XLOC_042759	LOC100810537	Gm10	506059	518642
Gm18	56527721	56527967	-	ID=XLOC_078926	LOC100810535	Gm18	56524899	56527969
Gm16	5184467	5184976	+	ID=XLOC_067007	LOC100810477	Gm16	5184752	5192765
Gm08	41879537	41879976	+	ID=XLOC_032892	LOC100810472	Gm08	41873920	41880213
Gm20	18620275	18620616	-	ID=XLOC_086245	LOC100810409	Gm20	18612776	18629192
Gm01	18952560	18953073	+	ID=XLOC_000675	LOC100810309	Gm01	18952617	18962300
Gm01	18960761	18960927	+	ID=XLOC_000678	LOC100810309	Gm01	18952617	18962300
Gm15	9096592	9096899	-	ID=XLOC_065196	LOC100810286	Gm15	9095881	9097612
Gm13	36699841	36700387	+	ID=XLOC_054938	LOC100810247	Gm13	36700318	36705772
Gm04	24593059	24593257	+	ID=XLOC_014241	LOC100810235	Gm04	24593209	24600275
Gm04	24593485	24593693	+	ID=XLOC_014242	LOC100810235	Gm04	24593209	24600275
Gm10	1803188	1804298	+	ID=XLOC_040500	LOC100810194	Gm10	1803360	1805336
Gm02	6116204	6116594	-	ID=XLOC_007055	LOC100810169	Gm02	6111786	6116373
Gm17	6716498	6717207	+	ID=XLOC_070668	LOC100810160	Gm17	6711683	6721833
Gm16	33806349	33806668	-	ID=XLOC_069805	LOC100810148	Gm16	33800257	33806564
Gm08	7756368	7756626	+	ID=XLOC_031222	LOC100810125	Gm08	7756414	7764399
Gm08	7757775	7758195	+	ID=XLOC_031224	LOC100810125	Gm08	7756414	7764399
Gm08	7762856	7763085	+	ID=XLOC_031226	LOC100810125	Gm08	7756414	7764399
Gm08	7763259	7764453	+	ID=XLOC_031227	LOC100810125	Gm08	7756414	7764399
Gm15	41934311	41934826	+	ID=XLOC_063972	LOC100810110	Gm15	41934757	41936506
Gm19	29527598	29527912	+	ID=XLOC_080219	LOC100810041	Gm19	29215218	29553766
Gm19	29529172	29529589	+	ID=XLOC_080222	LOC100810041	Gm19	29215218	29553766
Gm19	29529985	29530171	+	ID=XLOC_080224	LOC100810041	Gm19	29215218	29553766
Gm19	29530478	29530795	+	ID=XLOC_080225	LOC100810041	Gm19	29215218	29553766
Gm19	29531385	29532064	+	ID=XLOC_080228	LOC100810041	Gm19	29215218	29553766
Gm19	29534857	29535028	+	ID=XLOC_080234	LOC100810041	Gm19	29215218	29553766
Gm16	22579671	22579991	-	ID=XLOC_069257	LOC100809949	Gm16	22579798	22605943
Gm16	22584173	22584343	-	ID=XLOC_069261	LOC100809949	Gm16	22579798	22605943
Gm16	22591179	22591401	-	ID=XLOC_069264	LOC100809949	Gm16	22579798	22605943
Gm16	22591929	22592277	-	ID=XLOC_069265	LOC100809949	Gm16	22579798	22605943
Gm11	758741	758958	+	ID=XLOC_045094	LOC100809837	Gm11	757277	762132
Gm11	759052	759390	+	ID=XLOC_045095	LOC100809837	Gm11	757277	762132
Gm11	759488	759917	+	ID=XLOC_045096	LOC100809837	Gm11	757277	762132
Gm11	760178	760703	+	ID=XLOC_045098	LOC100809837	Gm11	757277	762132
Gm04	4275167	4275323	+	ID=XLOC_013469	LOC100809836	Gm04	4275211	4276858
Gm04	4275660	4276085	+	ID=XLOC_013470	LOC100809836	Gm04	4275211	4276858
Gm04	4276378	4276607	+	ID=XLOC_013471	LOC100809836	Gm04	4275211	4276858
Gm18	18923292	18923920	-	ID=XLOC_077927	LOC100809644	Gm18	18923306	18931314
Gm18	18924005	18924396	-	ID=XLOC_077928	LOC100809644	Gm18	18923306	18931314
Gm18	18924856	18926500	-	ID=XLOC_077929	LOC100809644	Gm18	18923306	18931314
Gm18	18929846	18930001	-	ID=XLOC_077932	LOC100809644	Gm18	18923306	18931314
Gm18	18930848	18931364	-	ID=XLOC_077933	LOC100809644	Gm18	18923306	18931314
Gm02	9617345	9617596	-	ID=XLOC_007299	LOC100809641	Gm02	9612398	9617532
Gm09	3789644	3790189	-	ID=XLOC_038373	LOC100809620	Gm09	3781656	3790081
Gm16	2102268	2102759	-	ID=XLOC_068537	LOC100809602	Gm16	2098741	2102532
Gm17	3028672	3028947	-	ID=XLOC_072540	LOC100809446	Gm17	3028157	3030982
Gm17	3029367	3029598	-	ID=XLOC_072541	LOC100809446	Gm17	3028157	3030982
Gm17	3030086	3030314	-	ID=XLOC_072543	LOC100809446	Gm17	3028157	3030982
Gm02	42713534	42714622	-	ID=XLOC_008332	LOC100809440	Gm02	42714038	42728131
Gm06	14568860	14569012	+	ID=XLOC_022300	LOC100809371	Gm06	14541585	14603783
Gm13	43974905	43975249	+	ID=XLOC_055598	LOC100809351	Gm13	43974912	43977369
Gm04	6679235	6679864	+	ID=XLOC_013656	LOC100809318	Gm04	6679659	6684778
Gm19	49189969	49190445	+	ID=XLOC_081482	LOC100809307	Gm19	49187516	49190475
Gm03	3790878	3791839	+	ID=XLOC_009283	LOC100809291	Gm03	3791111	3802768
Gm03	3794035	3794607	+	ID=XLOC_009284	LOC100809291	Gm03	3791111	3802768
Gm06	10315680	10315895	-	ID=XLOC_024422	LOC100809194	Gm06	10311968	10315858
Gm04	44690147	44690441	+	ID=XLOC_014864	LOC100809157	Gm04	44690341	44696069
Gm19	30715864	30716368	+	ID=XLOC_080286	LOC100809132	Gm19	30715865	30721008
Gm18	34617064	34617351	+	ID=XLOC_075616	LOC100809104	Gm18	34616672	34620899
Gm17	8117778	8118052	+	ID=XLOC_070771	LOC100809092	Gm17	8115945	8117867
Gm08	980668	981229	-	ID=XLOC_033394	LOC100809060	Gm08	980874	986767
Gm15	1870168	1870860	-	ID=XLOC_064569	LOC100809038	Gm15	1869893	1875979
Gm08	15552423	15552726	-	ID=XLOC_034602	LOC100808876	Gm08	15552659	15552871
Gm08	15552864	15553436	-	ID=XLOC_034603	LOC100808876	Gm08	15552659	15552871
Gm08	11504028	11504448	-	ID=XLOC_034302	LOC100808873	Gm08	11494191	11504354
Gm06	15732987	15733274	-	ID=XLOC_024882	LOC100808817	Gm06	15727536	15733232
Gm06	10128818	10129409	-	ID=XLOC_024410	LOC100808813	Gm06	10128787	10132898
Gm06	10130920	10131923	-	ID=XLOC_024413	LOC100808813	Gm06	10128787	10132898
Gm03	41050050	41050312	+	ID=XLOC_010520	LOC100808740	Gm03	41050217	41057952
Gm02	31904939	31905226	-	ID=XLOC_007978	LOC100808708	Gm02	31899849	31914947
Gm09	40887456	40887957	-	ID=XLOC_039792	LOC100808706	Gm09	40887446	40901301
Gm09	40892930	40893159	-	ID=XLOC_039794	LOC100808706	Gm09	40887446	40901301
Gm09	40897211	40897690	-	ID=XLOC_039795	LOC100808706	Gm09	40887446	40901301
Gm09	40901041	40901755	-	ID=XLOC_039799	LOC100808706	Gm09	40887446	40901301
Gm07	42218559	42218779	-	ID=XLOC_030327	LOC100808669	Gm07	42202921	42218598
Gm05	34843697	34843978	+	ID=XLOC_018603	LOC100808625	Gm05	34839834	34843821
Gm04	3849830	3850462	+	ID=XLOC_013441	LOC100808623	Gm04	3850235	3854203
Gm03	39017438	39017601	+	ID=XLOC_010360	LOC100808585	Gm03	39008613	39018612
Gm17	6674758	6675138	-	ID=XLOC_072854	LOC100808541	Gm17	6672362	6675185
Gm09	40222040	40222630	+	ID=XLOC_037533	LOC100808540	Gm09	40221517	40222357
Gm09	4661656	4662392	-	ID=XLOC_038426	LOC100808366	Gm09	4659236	4663104
Gm09	4662993	4663175	-	ID=XLOC_038427	LOC100808366	Gm09	4659236	4663104
Gm09	16745944	16746274	-	ID=XLOC_038871	LOC100808358	Gm09	16741975	16746250
Gm17	38597929	38598148	+	ID=XLOC_071984	LOC100808349	Gm17	38598119	38605124
Gm03	46930153	46930400	+	ID=XLOC_011012	LOC100808214	Gm03	46930287	46932221
Gm03	46931883	46932098	+	ID=XLOC_011014	LOC100808214	Gm03	46930287	46932221
Gm02	15427451	15427653	-	ID=XLOC_007680	LOC100808194	Gm02	15423037	15427823
Gm09	35401991	35402835	+	ID=XLOC_037195	LOC100808183	Gm09	35401888	35411844
Gm15	4580280	4581124	-	ID=XLOC_064807	LOC100808145	Gm15	4571677	4585695
Gm15	4582026	4582327	-	ID=XLOC_064808	LOC100808145	Gm15	4571677	4585695
Gm13	36561149	36561938	+	ID=XLOC_054926	LOC100808113	Gm13	36560127	36562935
Gm13	36562549	36562739	+	ID=XLOC_054929	LOC100808113	Gm13	36560127	36562935
Gm12	24353345	24353540	+	ID=XLOC_050289	LOC100808093	Gm12	24353370	24356132
Gm09	38306318	38306477	+	ID=XLOC_037395	LOC100808013	Gm09	38298376	38307404
Gm07	38638982	38639275	-	ID=XLOC_030056	LOC100807955	Gm07	38633072	38639041
Gm13	26709585	26709967	+	ID=XLOC_054156	LOC100807924	Gm13	26709555	26711169
Gm13	26710029	26711169	+	ID=XLOC_054157	LOC100807924	Gm13	26709555	26711169
Gm12	35861821	35862057	+	ID=XLOC_050674	LOC100807904	Gm12	35861851	35865974
Gm11	2343143	2343611	-	ID=XLOC_047339	LOC100807884	Gm11	2340363	2343628
Gm17	38584024	38584335	+	ID=XLOC_071981	LOC100807813	Gm17	38582104	38588173
Gm01	55221030	55221262	+	ID=XLOC_001978	LOC100807810	Gm01	55221214	55227319
Gm15	5945893	5946679	-	ID=XLOC_064924	LOC100807787	Gm15	5946070	5949269
Gm20	18088383	18088655	-	ID=XLOC_086238	LOC100807735	Gm20	18088590	18094986
Gm20	4818517	4818884	-	ID=XLOC_085988	LOC100807731	Gm20	4815942	4818821
Gm07	13574771	13575201	-	ID=XLOC_029258	LOC100807611	Gm07	13574721	13579408
Gm05	10876572	10877210	-	ID=XLOC_019785	LOC100807579	Gm05	10876947	10888038
Gm05	10886292	10886847	-	ID=XLOC_019787	LOC100807579	Gm05	10876947	10888038
Gm05	10887975	10888453	-	ID=XLOC_019789	LOC100807579	Gm05	10876947	10888038
Gm04	2868653	2868930	-	ID=XLOC_015492	LOC100807554	Gm04	2865237	2869820
Gm04	8917008	8917689	-	ID=XLOC_015955	LOC100807545	Gm04	8916501	8936968
Gm04	8920196	8920722	-	ID=XLOC_015958	LOC100807545	Gm04	8916501	8936968
Gm04	8924877	8925051	-	ID=XLOC_015960	LOC100807545	Gm04	8916501	8936968
Gm04	8933135	8933373	-	ID=XLOC_015961	LOC100807545	Gm04	8916501	8936968
Gm04	8936839	8937115	-	ID=XLOC_015963	LOC100807545	Gm04	8916501	8936968
Gm09	40126665	40126873	+	ID=XLOC_037520	LOC100807476	Gm09	40119328	40129784
Gm16	35135634	35136260	+	ID=XLOC_068172	LOC100807452	Gm16	35135604	35139375
Gm16	35136395	35136820	+	ID=XLOC_068173	LOC100807452	Gm16	35135604	35139375
Gm14	520606	521154	-	ID=XLOC_060264	LOC100807414	Gm14	520734	522529
Gm13	41958862	41959177	-	ID=XLOC_058129	LOC100807406	Gm13	41956326	41959200
Gm05	36671346	36671667	-	ID=XLOC_020642	LOC100807370	Gm05	36660713	36671411
Gm04	4618331	4618855	-	ID=XLOC_015654	LOC100807358	Gm04	4618524	4623455
Gm01	53616960	53617210	+	ID=XLOC_001832	LOC100807274	Gm01	53616987	53621481
Gm12	38280855	38281038	+	ID=XLOC_050880	LOC100807186	Gm12	38279932	38293280
Gm02	13720435	13721995	+	ID=XLOC_005140	LOC100807145	Gm02	13719458	13721832
Gm15	20971233	20971751	-	ID=XLOC_065806	LOC100807099	Gm15	20971447	21025624
Gm15	20976816	20977094	-	ID=XLOC_065808	LOC100807099	Gm15	20971447	21025624
Gm15	20979981	20980343	-	ID=XLOC_065811	LOC100807099	Gm15	20971447	21025624
Gm15	20982532	20982702	-	ID=XLOC_065814	LOC100807099	Gm15	20971447	21025624
Gm15	20987180	20987352	-	ID=XLOC_065815	LOC100807099	Gm15	20971447	21025624
Gm15	20992308	20992533	-	ID=XLOC_065818	LOC100807099	Gm15	20971447	21025624
Gm07	10854260	10854638	+	ID=XLOC_026949	LOC100807087	Gm07	10842210	10859965
Gm07	10854866	10855252	+	ID=XLOC_026950	LOC100807087	Gm07	10842210	10859965
Gm07	10856420	10857559	+	ID=XLOC_026951	LOC100807087	Gm07	10842210	10859965
Gm05	11692521	11692672	+	ID=XLOC_017943	LOC100807039	Gm05	11692510	11696757
Gm05	11696535	11696860	+	ID=XLOC_017944	LOC100807039	Gm05	11692510	11696757
Gm20	46283892	46284090	-	ID=XLOC_087610	LOC100807028	Gm20	46280526	46284065
Gm12	34092404	34092883	-	ID=XLOC_052497	LOC100807024	Gm12	34087092	34092789
Gm02	28814875	28815142	+	ID=XLOC_005491	LOC100806966	Gm02	28814928	28835575
Gm04	28110832	28111090	-	ID=XLOC_016463	LOC100806823	Gm04	28091798	28110880
Gm10	6336730	6337275	+	ID=XLOC_040822	LOC100806794	Gm10	6336890	6353011
Gm10	6337834	6338386	+	ID=XLOC_040823	LOC100806794	Gm10	6336890	6353011
Gm10	6338457	6339295	+	ID=XLOC_040824	LOC100806794	Gm10	6336890	6353011
Gm10	6339602	6340238	+	ID=XLOC_040825	LOC100806794	Gm10	6336890	6353011
Gm10	6341664	6341991	+	ID=XLOC_040826	LOC100806794	Gm10	6336890	6353011
Gm10	6342329	6342522	+	ID=XLOC_040827	LOC100806794	Gm10	6336890	6353011
Gm10	6352816	6353353	+	ID=XLOC_040834	LOC100806794	Gm10	6336890	6353011
Gm16	5029304	5029791	+	ID=XLOC_066997	LOC100806740	Gm16	5025302	5029392
Gm01	18532696	18533306	+	ID=XLOC_000674	LOC100806582	Gm01	18526723	18532992
Gm07	22856572	22856955	+	ID=XLOC_027431	LOC100806552	Gm07	22795380	22856946
Gm06	38525634	38525964	+	ID=XLOC_022874	LOC100806517	Gm06	38525613	38571912
Gm11	10447791	10448502	+	ID=XLOC_045979	LOC100806468	Gm11	10448135	10453645
Gm10	4300469	4300760	-	ID=XLOC_043017	LOC100806454	Gm10	4299096	4310076
Gm01	47611118	47611704	-	ID=XLOC_003417	LOC100806401	Gm01	47611049	47630377
Gm01	47626292	47626465	-	ID=XLOC_003419	LOC100806401	Gm01	47611049	47630377
Gm01	47629884	47630365	-	ID=XLOC_003421	LOC100806401	Gm01	47611049	47630377
Gm16	33632889	33633318	+	ID=XLOC_068071	LOC100806399	Gm16	33633190	33636812
Gm06	7985460	7985778	-	ID=XLOC_024268	LOC100806342	Gm06	7971789	7985550
Gm20	2451947	2452142	+	ID=XLOC_083884	LOC100806316	Gm20	2452030	2456073
Gm05	36645449	36646446	-	ID=XLOC_020639	LOC100806312	Gm05	36645624	36647124
Gm04	913219	914736	-	ID=XLOC_015321	LOC100806292	Gm04	913351	914609
Gm11	7093755	7093915	-	ID=XLOC_047749	LOC100806276	Gm11	7086254	7093824
Gm18	2856594	2856794	-	ID=XLOC_077142	LOC100806265	Gm18	2856164	2859120
Gm18	2857635	2858857	-	ID=XLOC_077143	LOC100806265	Gm18	2856164	2859120
Gm07	21577635	21577930	-	ID=XLOC_029632	LOC100806188	Gm07	21577680	21578094
Gm06	18119126	18119902	+	ID=XLOC_022501	LOC100806170	Gm06	18119372	18123860
Gm06	18119958	18121310	+	ID=XLOC_022502	LOC100806170	Gm06	18119372	18123860
Gm06	18121946	18122490	+	ID=XLOC_022503	LOC100806170	Gm06	18119372	18123860
Gm06	18122628	18122929	+	ID=XLOC_022505	LOC100806170	Gm06	18119372	18123860
Gm06	18123131	18123846	+	ID=XLOC_022506	LOC100806170	Gm06	18119372	18123860
Gm10	15619346	15619574	+	ID=XLOC_041117	LOC100806095	Gm10	15619333	15621885
Gm10	36342957	36343714	+	ID=XLOC_041538	LOC100806080	Gm10	36339126	36343721
Gm01	45352212	45352379	+	ID=XLOC_001278	LOC100806039	Gm01	45352147	45354862
Gm15	20917405	20917594	-	ID=XLOC_065805	LOC100806037	Gm15	20906168	20925136
Gm14	8156673	8156849	-	ID=XLOC_060824	LOC100806019	Gm14	8140673	8156857
Gm20	39818983	39819557	+	ID=XLOC_085172	LOC100805965	Gm20	39819116	39835146
Gm17	849895	850381	-	ID=XLOC_072334	LOC100805893	Gm17	846320	850145
Gm08	929241	929509	+	ID=XLOC_030636	LOC100805867	Gm08	929209	934542
Gm03	44839391	44839540	-	ID=XLOC_012870	LOC100805739	Gm03	44834408	44839624
Gm18	29584742	29585014	-	ID=XLOC_078118	LOC100805729	Gm18	29583152	29598464
Gm09	4500302	4500481	+	ID=XLOC_036254	LOC100805708	Gm09	4500326	4512784
Gm09	4512551	4513058	+	ID=XLOC_036256	LOC100805708	Gm09	4500326	4512784
Gm08	44751785	44752222	+	ID=XLOC_033107	LOC100805667	Gm08	44744727	44752770
Gm08	44752616	44753132	+	ID=XLOC_033109	LOC100805667	Gm08	44744727	44752770
Gm11	2173424	2173904	-	ID=XLOC_047318	LOC100805582	Gm11	2173363	2176026
Gm11	2174704	2175214	-	ID=XLOC_047320	LOC100805582	Gm11	2173363	2176026
Gm11	2175664	2175853	-	ID=XLOC_047322	LOC100805582	Gm11	2173363	2176026
Gm18	7022560	7022732	+	ID=XLOC_074846	LOC100805568	Gm18	7022554	7027824
Gm18	56344628	56344907	-	ID=XLOC_078909	LOC100805560	Gm18	56338191	56344915
Gm13	21036777	21037595	-	ID=XLOC_056525	LOC100805456	Gm13	21030248	21036818
Gm04	1348850	1349180	+	ID=XLOC_013244	LOC100805425	Gm04	1348956	1354723
Gm02	103726	103919	-	ID=XLOC_006587	LOC100805365	Gm02	97397	103826
Gm16	2716988	2717194	+	ID=XLOC_066825	LOC100805325	Gm16	2716994	2717322
Gm08	11476740	11477076	+	ID=XLOC_031540	LOC100805312	Gm08	11476674	11479045
Gm15	234096	234588	-	ID=XLOC_064403	LOC100805304	Gm15	233302	237107
Gm15	236110	236405	-	ID=XLOC_064404	LOC100805304	Gm15	233302	237107
Gm15	236883	237045	-	ID=XLOC_064405	LOC100805304	Gm15	233302	237107
Gm05	24131953	24132370	+	ID=XLOC_018100	LOC100805262	Gm05	24130654	24132247
Gm19	38682223	38682568	-	ID=XLOC_082739	LOC100805217	Gm19	38671129	38688853
Gm18	45301153	45301395	-	ID=XLOC_078402	LOC100805188	Gm18	45296515	45301397
Gm14	566234	566507	-	ID=XLOC_060271	LOC100805107	Gm14	556744	567252
Gm10	19490148	19490315	-	ID=XLOC_043586	LOC100805027	Gm10	19478477	19501937
Gm10	39784593	39785608	-	ID=XLOC_044121	LOC100805002	Gm10	39784778	39786100
Gm19	42440578	42441012	-	ID=XLOC_083023	LOC100804864	Gm19	42435285	42440945
Gm03	37330880	37331728	-	ID=XLOC_012312	LOC100804856	Gm03	37330946	37347814
Gm02	9428683	9428944	+	ID=XLOC_004845	LOC100804828	Gm02	9428752	9432420
Gm02	46625040	46625236	+	ID=XLOC_006136	LOC100804823	Gm02	46624532	46626691
Gm15	10847984	10848242	-	ID=XLOC_065317	LOC100804773	Gm15	10845180	10848137
Gm03	44733308	44733461	+	ID=XLOC_010825	LOC100804665	Gm03	44733406	44735738
Gm18	45421565	45421922	-	ID=XLOC_078406	LOC100804648	Gm18	45420401	45425607
Gm07	19331171	19331694	-	ID=XLOC_029561	LOC100804592	Gm07	19331116	19347941
Gm05	1320001	1320608	+	ID=XLOC_017427	LOC100804548	Gm05	1320131	1324984
Gm05	1320972	1321159	+	ID=XLOC_017428	LOC100804548	Gm05	1320131	1324984
Gm11	467402	467611	-	ID=XLOC_047164	LOC100804507	Gm11	466316	467604
Gm06	40934068	40934394	+	ID=XLOC_022970	LOC100804385	Gm06	40934146	40937088
Gm12	7248024	7248225	-	ID=XLOC_051595	LOC100804357	Gm12	7246290	7248223
Gm11	38402232	38402589	+	ID=XLOC_047039	LOC100804344	Gm11	38402229	38407529
Gm11	12737056	12737304	-	ID=XLOC_048202	LOC100804339	Gm11	12734799	12772963
Gm11	12738008	12738168	-	ID=XLOC_048204	LOC100804339	Gm11	12734799	12772963
Gm11	12738915	12739508	-	ID=XLOC_048206	LOC100804339	Gm11	12734799	12772963
Gm11	12739754	12740154	-	ID=XLOC_048207	LOC100804339	Gm11	12734799	12772963
Gm18	54162558	54163293	-	ID=XLOC_078754	LOC100804316	Gm18	54162804	54169271
Gm02	46683373	46683791	-	ID=XLOC_008621	LOC100804305	Gm02	46677993	46683617
Gm17	4274998	4276596	-	ID=XLOC_072633	LOC100804277	Gm17	4274990	4276572
Gm07	44123950	44124253	+	ID=XLOC_028335	LOC100804225	Gm07	44124154	44127724
Gm14	11949883	11950187	+	ID=XLOC_059155	LOC100804219	Gm14	11948926	11950945
Gm13	42986129	42986543	+	ID=XLOC_055508	LOC100804211	Gm13	42984090	42987400
Gm03	39201876	39202427	-	ID=XLOC_012441	LOC100804138	Gm03	39201800	39203597
Gm03	39203334	39203591	-	ID=XLOC_012443	LOC100804138	Gm03	39201800	39203597
Gm10	43833479	43833863	+	ID=XLOC_042112	LOC100804116	Gm10	43833505	43842678
Gm10	45853262	45853411	-	ID=XLOC_044619	LOC100803947	Gm10	45845362	45853542
Gm01	33305657	33305979	-	ID=XLOC_002931	LOC100803911	Gm01	33301036	33305929
Gm16	382258	382663	-	ID=XLOC_068399	LOC100803903	Gm16	379907	382513
Gm19	7858552	7858901	-	ID=XLOC_081990	LOC100803797	Gm19	7858548	7881066
Gm08	11401128	11401855	-	ID=XLOC_034274	LOC100803721	Gm08	11401222	11434413
Gm08	11406408	11406577	-	ID=XLOC_034277	LOC100803721	Gm08	11401222	11434413
Gm08	11417537	11417702	-	ID=XLOC_034278	LOC100803721	Gm08	11401222	11434413
Gm08	11434305	11434547	-	ID=XLOC_034283	LOC100803721	Gm08	11401222	11434413
Gm15	5933505	5933666	-	ID=XLOC_064922	LOC100803709	Gm15	5933168	5933632
Gm07	13306574	13306731	+	ID=XLOC_027036	LOC100803708	Gm07	13299568	13311030
Gm14	34971854	34972904	-	ID=XLOC_061558	LOC100803693	Gm14	34966277	34972546
Gm14	29794804	29795056	-	ID=XLOC_061457	LOC100803519	Gm14	29794113	29797975
Gm14	29795175	29795525	-	ID=XLOC_061458	LOC100803519	Gm14	29794113	29797975
Gm14	29795602	29796676	-	ID=XLOC_061459	LOC100803519	Gm14	29794113	29797975
Gm14	29797699	29798037	-	ID=XLOC_061461	LOC100803519	Gm14	29794113	29797975
Gm06	15278195	15278491	+	ID=XLOC_022343	LOC100803499	Gm06	15278173	15282972
Gm20	17592377	17593063	-	ID=XLOC_086230	LOC100803479	Gm20	17592738	17601323
Gm20	17593592	17593812	-	ID=XLOC_086231	LOC100803479	Gm20	17592738	17601323
Gm20	17600489	17600687	-	ID=XLOC_086233	LOC100803479	Gm20	17592738	17601323
Gm20	17601206	17601414	-	ID=XLOC_086234	LOC100803479	Gm20	17592738	17601323
Gm04	39032144	39032436	-	ID=XLOC_016677	LOC100803454	Gm04	39029776	39032308
Gm07	40136243	40136403	-	ID=XLOC_030130	LOC100803349	Gm07	40128019	40136459
Gm14	44953362	44953516	-	ID=XLOC_061772	LOC100803342	Gm14	44950373	44954246
Gm12	2076238	2076424	+	ID=XLOC_049355	LOC100803298	Gm12	2076216	2078358
Gm05	34636589	34636836	-	ID=XLOC_020467	LOC100803297	Gm05	34633026	34636724
Gm04	42439003	42439498	+	ID=XLOC_014692	LOC100803280	Gm04	42439127	42449884
Gm04	42449318	42449868	+	ID=XLOC_014694	LOC100803280	Gm04	42439127	42449884
Gm11	12513870	12514444	+	ID=XLOC_046110	LOC100803273	Gm11	12513955	12527187
Gm11	12524120	12524425	+	ID=XLOC_046118	LOC100803273	Gm11	12513955	12527187
Gm11	12526121	12526545	+	ID=XLOC_046121	LOC100803273	Gm11	12513955	12527187
Gm11	12526682	12527318	+	ID=XLOC_046122	LOC100803273	Gm11	12513955	12527187
Gm18	29342117	29342482	-	ID=XLOC_078114	LOC100803243	Gm18	29325286	29342345
Gm07	1373546	1373705	+	ID=XLOC_026231	LOC100802992	Gm07	1372172	1373717
Gm06	15269291	15269820	-	ID=XLOC_024833	LOC100802968	Gm06	15269291	15275115
Gm06	15274692	15275111	-	ID=XLOC_024840	LOC100802968	Gm06	15269291	15275115
Gm12	1981901	1982097	+	ID=XLOC_049353	LOC100802939	Gm12	1971436	2001077
Gm16	25066059	25066628	+	ID=XLOC_067551	LOC100802851	Gm16	25066076	25077119
Gm16	25067831	25068207	+	ID=XLOC_067552	LOC100802851	Gm16	25066076	25077119
Gm16	25074972	25076176	+	ID=XLOC_067557	LOC100802851	Gm16	25066076	25077119
Gm16	25076246	25076603	+	ID=XLOC_067558	LOC100802851	Gm16	25066076	25077119
Gm16	25076732	25077098	+	ID=XLOC_067559	LOC100802851	Gm16	25066076	25077119
Gm16	6573544	6573866	+	ID=XLOC_067096	LOC100802841	Gm16	6572973	6587931
Gm07	3011900	3012095	+	ID=XLOC_026361	LOC100802823	Gm07	3011820	3020946
Gm02	46648154	46648329	-	ID=XLOC_008616	LOC100802718	Gm02	46639077	46648306
Gm15	3718082	3718323	+	ID=XLOC_062414	LOC100802660	Gm15	3718199	3727736
Gm14	35428122	35429119	+	ID=XLOC_059704	LOC100802631	Gm14	35418734	35428634
Gm05	32365693	32366045	+	ID=XLOC_018427	LOC100802603	Gm05	32365769	32368865
Gm09	41757774	41757925	+	ID=XLOC_037665	LOC100802505	Gm09	41757580	41765033
Gm13	28554873	28555370	-	ID=XLOC_057056	LOC100802436	Gm13	28546615	28555384
Gm20	44377699	44378175	+	ID=XLOC_085494	LOC100802412	Gm20	44371109	44378193
Gm16	14367001	14367389	+	ID=XLOC_067358	LOC100802319	Gm16	14338321	14367268
Gm15	15254382	15254731	-	ID=XLOC_065599	LOC100802309	Gm15	15245487	15255383
Gm15	15255000	15255779	-	ID=XLOC_065600	LOC100802309	Gm15	15245487	15255383
Gm13	14444652	14444807	+	ID=XLOC_053628	LOC100802266	Gm13	14444466	14454946
Gm02	42590869	42591106	-	ID=XLOC_008316	LOC100802184	Gm02	42590870	42599977
Gm02	42593052	42593616	-	ID=XLOC_008320	LOC100802184	Gm02	42590870	42599977
Gm02	42599744	42600000	-	ID=XLOC_008321	LOC100802184	Gm02	42590870	42599977
Gm16	36017051	36019319	-	ID=XLOC_069954	LOC100802156	Gm16	36017283	36020444
Gm16	36019375	36020459	-	ID=XLOC_069955	LOC100802156	Gm16	36017283	36020444
Gm08	7480226	7481476	-	ID=XLOC_033927	LOC100802134	Gm08	7480484	7488174
Gm08	7481570	7482367	-	ID=XLOC_033928	LOC100802134	Gm08	7480484	7488174
Gm08	7487814	7488180	-	ID=XLOC_033931	LOC100802134	Gm08	7480484	7488174
Gm14	11550356	11551008	-	ID=XLOC_060990	LOC100802104	Gm14	11550364	11562750
Gm13	26436599	26437263	-	ID=XLOC_056884	LOC100802079	Gm13	26428965	26437143
Gm12	209969	210409	-	ID=XLOC_051041	LOC100802064	Gm12	201670	212087
Gm19	46515487	46516901	-	ID=XLOC_083360	LOC100802045	Gm19	46515392	46521516
Gm19	46517639	46518545	-	ID=XLOC_083361	LOC100802045	Gm19	46515392	46521516
Gm19	46520280	46520431	-	ID=XLOC_083363	LOC100802045	Gm19	46515392	46521516
Gm19	46521330	46521504	-	ID=XLOC_083365	LOC100802045	Gm19	46515392	46521516
Gm14	367406	367645	-	ID=XLOC_060247	LOC100801931	Gm14	364637	367620
Gm14	8363164	8363490	+	ID=XLOC_058990	LOC100801930	Gm14	8363143	8367203
Gm13	38302361	38302563	-	ID=XLOC_057823	LOC100801911	Gm13	38296176	38302512
Gm02	13413634	13413936	+	ID=XLOC_005115	LOC100801828	Gm02	13413652	13419069
Gm02	13415568	13415893	+	ID=XLOC_005116	LOC100801828	Gm02	13413652	13419069
Gm02	13417061	13417770	+	ID=XLOC_005119	LOC100801828	Gm02	13413652	13419069
Gm02	13418312	13418973	+	ID=XLOC_005121	LOC100801828	Gm02	13413652	13419069
Gm09	18875627	18876204	+	ID=XLOC_036718	LOC100801815	Gm09	18876054	18885772
Gm09	18885620	18886021	+	ID=XLOC_036720	LOC100801815	Gm09	18876054	18885772
Gm06	35116379	35116728	+	ID=XLOC_022792	LOC100801735	Gm06	35108153	35119628
Gm02	9279444	9279733	-	ID=XLOC_007274	LOC100801651	Gm02	9276565	9287335
Gm01	853524	853972	-	ID=XLOC_002094	LOC100801632	Gm01	841604	853944
Gm08	4335611	4335921	-	ID=XLOC_033669	LOC100801620	Gm08	4335862	4339653
Gm06	7729431	7729796	+	ID=XLOC_021782	LOC100801573	Gm06	7729378	7762010
Gm20	40255093	40255456	+	ID=XLOC_085213	LOC100801536	Gm20	40255323	40257947
Gm18	3311095	3311373	+	ID=XLOC_074573	LOC100801491	Gm18	3311181	3316765
Gm18	60308668	60308844	-	ID=XLOC_079242	LOC100801486	Gm18	60304452	60308732
Gm02	15682649	15683219	+	ID=XLOC_005284	LOC100801477	Gm02	15682810	15695098
Gm12	39886127	39886483	-	ID=XLOC_052910	LOC100801337	Gm12	39881168	39886593
Gm10	38229995	38230802	+	ID=XLOC_041660	LOC100801287	Gm10	38230261	38238821
Gm06	11120270	11120477	-	ID=XLOC_024485	LOC100801195	Gm06	11113325	11120412
Gm01	39478632	39478796	+	ID=XLOC_001075	LOC100801071	Gm01	39478349	39516235
Gm08	43009843	43010645	+	ID=XLOC_032973	LOC100801057	Gm08	43009852	43010370
Gm07	40450699	40451132	+	ID=XLOC_028046	LOC100801040	Gm07	40449392	40453207
Gm07	40450680	40450976	-	ID=XLOC_030152	LOC100801040	Gm07	40449392	40453207
Gm16	18406079	18406569	-	ID=XLOC_069174	LOC100800896	Gm16	18400877	18406209
Gm07	35455219	35455784	+	ID=XLOC_027666	LOC100800865	Gm07	35455612	35457665
Gm07	35455839	35457706	+	ID=XLOC_027668	LOC100800865	Gm07	35455612	35457665
Gm03	7136869	7137030	+	ID=XLOC_009427	LOC100800776	Gm03	7133259	7153315
Gm03	7140390	7140665	+	ID=XLOC_009429	LOC100800776	Gm03	7133259	7153315
Gm18	61135941	61136329	-	ID=XLOC_079312	LOC100800748	Gm18	61115781	61136163
Gm02	11199688	11200400	-	ID=XLOC_007411	LOC100800731	Gm02	11199921	11205850
Gm09	45275100	45275746	+	ID=XLOC_037943	LOC100800714	Gm09	45275149	45317348
Gm09	45300128	45300459	+	ID=XLOC_037951	LOC100800714	Gm09	45275149	45317348
Gm09	45303133	45303360	+	ID=XLOC_037953	LOC100800714	Gm09	45275149	45317348
Gm09	45304939	45305121	+	ID=XLOC_037955	LOC100800714	Gm09	45275149	45317348
Gm09	45316887	45317349	+	ID=XLOC_037959	LOC100800714	Gm09	45275149	45317348
Gm14	1946599	1947033	+	ID=XLOC_058513	LOC100800669	Gm14	1941981	1949905
Gm07	29389924	29390135	+	ID=XLOC_027503	LOC100800667	Gm07	29379409	29393372
Gm04	49170502	49170672	-	ID=XLOC_017301	LOC100800609	Gm04	49168866	49170636
Gm08	22855859	22856125	+	ID=XLOC_032402	LOC100800525	Gm08	22855471	22855928
Gm13	26356138	26357069	+	ID=XLOC_054137	LOC100800468	Gm13	26356168	26359725
Gm13	26358763	26359139	+	ID=XLOC_054138	LOC100800468	Gm13	26356168	26359725
Gm20	40249237	40249524	+	ID=XLOC_085211	LOC100800455	Gm20	40249238	40253336
Gm18	60294390	60294574	-	ID=XLOC_079238	LOC100800410	Gm18	60291658	60294576
Gm10	61908	62133	+	ID=XLOC_040334	LOC100800409	Gm10	59393	64887
Gm10	62249	63112	+	ID=XLOC_040335	LOC100800409	Gm10	59393	64887
Gm10	63303	64429	+	ID=XLOC_040336	LOC100800409	Gm10	59393	64887
Gm10	43095693	43095945	+	ID=XLOC_042056	LOC100800405	Gm10	43093903	43096306
Gm08	11000329	11000650	-	ID=XLOC_034241	LOC100800361	Gm08	10987529	11011342
Gm16	21323250	21323717	-	ID=XLOC_069246	LOC100800348	Gm16	21300834	21326516
Gm12	1923030	1923465	+	ID=XLOC_049348	LOC100800279	Gm12	1908619	1923384
Gm18	4992386	4992538	+	ID=XLOC_074716	LOC100800201	Gm18	4992518	5014644
Gm18	4992714	4992943	+	ID=XLOC_074717	LOC100800201	Gm18	4992518	5014644
Gm18	4995193	4995575	+	ID=XLOC_074718	LOC100800201	Gm18	4992518	5014644
Gm09	34913009	34913424	+	ID=XLOC_037163	LOC100800185	Gm09	34913333	34921314
Gm05	35170245	35170402	+	ID=XLOC_018633	LOC100800107	Gm05	35165922	35172273
Gm05	40159627	40160116	-	ID=XLOC_020960	LOC100800102	Gm05	40151962	40159863
Gm12	3802636	3802863	-	ID=XLOC_051336	LOC100800099	Gm12	3802712	3811498
Gm20	39463852	39465133	-	ID=XLOC_087100	LOC100800091	Gm20	39456111	39464715
Gm02	42499961	42500166	+	ID=XLOC_005852	LOC100800040	Gm02	42499693	42505197
Gm09	43067819	43067992	-	ID=XLOC_039997	LOC100800025	Gm09	43063986	43067997
Gm17	32340923	32341455	+	ID=XLOC_071682	LOC100800023	Gm17	32341127	32345214
Gm09	39824477	39824777	+	ID=XLOC_037500	LOC100800016	Gm09	39824613	39830887
Gm08	36476988	36477181	+	ID=XLOC_032638	LOC100799983	Gm08	36477084	36481271
Gm13	17652175	17652364	+	ID=XLOC_053695	LOC100799939	Gm13	17584225	17656050
Gm11	32749114	32749278	+	ID=XLOC_046674	LOC100799888	Gm11	32749184	32766958
Gm18	8430591	8430981	-	ID=XLOC_077515	LOC100799882	Gm18	8424509	8430690
Gm15	22543982	22544235	-	ID=XLOC_065859	LOC100799803	Gm15	22536709	22557656
Gm06	3516574	3516756	-	ID=XLOC_023895	LOC100799782	Gm06	3512003	3516757
Gm19	3307460	3307649	+	ID=XLOC_079610	LOC100799722	Gm19	3305088	3312936
Gm19	3309456	3311438	+	ID=XLOC_079613	LOC100799722	Gm19	3305088	3312936
Gm19	3311611	3312039	+	ID=XLOC_079615	LOC100799722	Gm19	3305088	3312936
Gm03	16304742	16305091	-	ID=XLOC_011706	LOC100799524	Gm03	16301199	16305379
Gm07	43232377	43232662	-	ID=XLOC_030449	LOC100799442	Gm07	43226743	43232851
Gm07	43232835	43233531	-	ID=XLOC_030450	LOC100799442	Gm07	43226743	43232851
Gm06	45759513	45759822	-	ID=XLOC_025731	LOC100799413	Gm06	45755185	45762618
Gm05	40275610	40275773	+	ID=XLOC_019049	LOC100799404	Gm05	40267363	40279745
Gm05	40276715	40276960	+	ID=XLOC_019053	LOC100799404	Gm05	40267363	40279745
Gm05	40278182	40279007	+	ID=XLOC_019056	LOC100799404	Gm05	40267363	40279745
Gm05	40279633	40280182	+	ID=XLOC_019058	LOC100799404	Gm05	40267363	40279745
Gm19	33298462	33298733	+	ID=XLOC_080385	LOC100799365	Gm19	33264057	33298784
Gm02	48360837	48361096	+	ID=XLOC_006268	LOC100799322	Gm02	48360897	48367211
Gm02	48361274	48361542	+	ID=XLOC_006269	LOC100799322	Gm02	48360897	48367211
Gm05	37772038	37772776	+	ID=XLOC_018845	LOC100799227	Gm05	37772519	37777559
Gm19	8126467	8128376	+	ID=XLOC_079878	LOC100799197	Gm19	8126878	8134596
Gm19	8129999	8130710	+	ID=XLOC_079881	LOC100799197	Gm19	8126878	8134596
Gm19	8132182	8132417	+	ID=XLOC_079884	LOC100799197	Gm19	8126878	8134596
Gm19	8132471	8132959	+	ID=XLOC_079885	LOC100799197	Gm19	8126878	8134596
Gm19	8133248	8133401	+	ID=XLOC_079886	LOC100799197	Gm19	8126878	8134596
Gm19	8133774	8134579	+	ID=XLOC_079887	LOC100799197	Gm19	8126878	8134596
Gm08	41482913	41483917	+	ID=XLOC_032868	LOC100799111	Gm08	41483019	41483915
Gm05	9057790	9058180	-	ID=XLOC_019751	LOC100799052	Gm05	9052158	9071865
Gm05	9069102	9069618	-	ID=XLOC_019762	LOC100799052	Gm05	9052158	9071865
Gm05	9069915	9070282	-	ID=XLOC_019764	LOC100799052	Gm05	9052158	9071865
Gm03	22150994	22151196	+	ID=XLOC_009734	LOC100799025	Gm03	22151085	22165506
Gm09	43270208	43270421	+	ID=XLOC_037774	LOC100798967	Gm09	43270314	43279213
Gm09	43271035	43271859	+	ID=XLOC_037776	LOC100798967	Gm09	43270314	43279213
Gm09	43272556	43272736	+	ID=XLOC_037781	LOC100798967	Gm09	43270314	43279213
Gm09	36283406	36283690	+	ID=XLOC_037262	LOC100798960	Gm09	36281370	36289657
Gm09	36284213	36284756	+	ID=XLOC_037264	LOC100798960	Gm09	36281370	36289657
Gm09	36284977	36285440	+	ID=XLOC_037266	LOC100798960	Gm09	36281370	36289657
Gm09	36285631	36286329	+	ID=XLOC_037267	LOC100798960	Gm09	36281370	36289657
Gm07	17164770	17164937	+	ID=XLOC_027237	LOC100798924	Gm07	17164895	17180746
Gm07	17178994	17179252	+	ID=XLOC_027239	LOC100798924	Gm07	17164895	17180746
Gm07	17179593	17180137	+	ID=XLOC_027240	LOC100798924	Gm07	17164895	17180746
Gm06	9874751	9875681	+	ID=XLOC_021949	LOC100798897	Gm06	9874006	9877519
Gm06	49250082	49250964	-	ID=XLOC_025989	LOC100798893	Gm06	49244966	49251041
Gm13	17507891	17508201	+	ID=XLOC_053679	LOC100798882	Gm13	17481157	17508210
Gm16	32006561	32006713	-	ID=XLOC_069691	LOC100798759	Gm16	31997918	32006744
Gm15	44217535	44217692	+	ID=XLOC_064080	LOC100798749	Gm15	44217531	44219614
Gm02	50229502	50229735	-	ID=XLOC_008915	LOC100798628	Gm02	50228890	50229682
Gm09	40499540	40499996	-	ID=XLOC_039762	LOC100798611	Gm09	40493627	40499997
Gm16	9832676	9832917	+	ID=XLOC_067279	LOC100798587	Gm16	9825911	9839220
Gm16	9833286	9833830	+	ID=XLOC_067280	LOC100798587	Gm16	9825911	9839220
Gm08	40662107	40662613	+	ID=XLOC_032818	LOC100798579	Gm08	40662269	40665919
Gm15	50817070	50817247	-	ID=XLOC_066620	LOC100798570	Gm15	50799566	50850741
Gm05	34462232	34462413	-	ID=XLOC_020446	LOC100798517	Gm05	34462367	34463624
Gm04	49122839	49123515	+	ID=XLOC_015220	LOC100798502	Gm04	49119723	49134798
Gm19	42209559	42210541	-	ID=XLOC_083005	LOC100798490	Gm19	42202883	42209816
Gm03	46489485	46489775	+	ID=XLOC_010970	LOC100798486	Gm03	46486451	46489516
Gm08	15110677	15110868	+	ID=XLOC_031847	LOC100798422	Gm08	15110627	15116936
Gm07	43830255	43831068	+	ID=XLOC_028302	LOC100798386	Gm07	43830424	43834576
Gm07	43830175	43830635	-	ID=XLOC_030495	LOC100798386	Gm07	43830424	43834576
Gm19	36589010	36589447	+	ID=XLOC_080548	LOC100798319	Gm19	36588995	36592168
Gm02	33806443	33806784	-	ID=XLOC_008035	LOC100798265	Gm02	33796407	33807742
Gm19	1229480	1229792	+	ID=XLOC_079502	LOC100798144	Gm19	1227235	1232325
Gm19	1754194	1754701	-	ID=XLOC_081723	LOC100798134	Gm19	1741057	1754691
Gm02	18460409	18460608	-	ID=XLOC_007753	LOC100798108	Gm02	18447064	18461230
Gm17	9724241	9725269	-	ID=XLOC_073114	LOC100798086	Gm17	9707405	9749935
Gm02	31137429	31137888	-	ID=XLOC_007953	LOC100798083	Gm02	31133920	31137813
Gm09	34709076	34709339	-	ID=XLOC_039373	LOC100798076	Gm09	34694508	34710039
Gm09	34709457	34710112	-	ID=XLOC_039374	LOC100798076	Gm09	34694508	34710039
Gm16	24821087	24821264	+	ID=XLOC_067541	LOC100798063	Gm16	24817467	24821481
Gm15	3579159	3579328	-	ID=XLOC_064716	LOC100798050	Gm15	3575060	3579168
Gm03	38628522	38628938	-	ID=XLOC_012405	LOC100797949	Gm03	38626203	38628803
Gm02	46222247	46222880	-	ID=XLOC_008585	LOC100797927	Gm02	46213429	46222578
Gm17	504439	504692	-	ID=XLOC_072286	LOC100797921	Gm17	504254	525531
Gm17	504821	505256	-	ID=XLOC_072287	LOC100797921	Gm17	504254	525531
Gm17	507365	507972	-	ID=XLOC_072290	LOC100797921	Gm17	504254	525531
Gm17	518748	518916	-	ID=XLOC_072294	LOC100797921	Gm17	504254	525531
Gm17	521211	521419	-	ID=XLOC_072297	LOC100797921	Gm17	504254	525531
Gm17	522877	523049	-	ID=XLOC_072298	LOC100797921	Gm17	504254	525531
Gm17	525264	525529	-	ID=XLOC_072301	LOC100797921	Gm17	504254	525531
Gm08	7327906	7328182	+	ID=XLOC_031191	LOC100797895	Gm08	7328044	7336928
Gm06	49207097	49207562	+	ID=XLOC_023443	LOC100797837	Gm06	49207135	49210182
Gm20	37144167	37144321	+	ID=XLOC_084958	LOC100797811	Gm20	37144231	37147410
Gm19	17594589	17595069	+	ID=XLOC_080071	LOC100797799	Gm19	17579464	17594618
Gm04	38431950	38432323	-	ID=XLOC_016663	LOC100797798	Gm04	38423279	38432298
Gm11	18463030	18463378	+	ID=XLOC_046389	LOC100797797	Gm11	18454308	18470494
Gm11	18463527	18463808	+	ID=XLOC_046390	LOC100797797	Gm11	18454308	18470494
Gm18	4194311	4194471	-	ID=XLOC_077244	LOC100797777	Gm18	4184616	4201715
Gm02	10698545	10698939	+	ID=XLOC_004928	LOC100797755	Gm02	10698708	10703796
Gm18	54619465	54619934	+	ID=XLOC_076289	LOC100797753	Gm18	54612655	54624944
Gm09	18768130	18768402	-	ID=XLOC_038927	LOC100797745	Gm09	18742877	18768311
Gm09	4162090	4162248	-	ID=XLOC_038399	LOC100797740	Gm09	4155990	4163239
Gm01	2738811	2739283	-	ID=XLOC_002229	LOC100797729	Gm01	2731568	2739230
Gm08	5516992	5517337	-	ID=XLOC_033779	LOC100797717	Gm08	5506031	5517126
Gm03	1276124	1276324	-	ID=XLOC_011196	LOC100797600	Gm03	1270622	1276199
Gm17	17983352	17983871	+	ID=XLOC_071362	LOC100797545	Gm17	17983621	17998193
Gm17	17991134	17991285	+	ID=XLOC_071366	LOC100797545	Gm17	17983621	17998193
Gm17	17991554	17991716	+	ID=XLOC_071367	LOC100797545	Gm17	17983621	17998193
Gm17	17992490	17992728	+	ID=XLOC_071369	LOC100797545	Gm17	17983621	17998193
Gm17	17997167	17997344	+	ID=XLOC_071375	LOC100797545	Gm17	17983621	17998193
Gm17	17997734	17998278	+	ID=XLOC_071376	LOC100797545	Gm17	17983621	17998193
Gm16	6954607	6954977	-	ID=XLOC_068911	LOC100797529	Gm16	6940260	6965322
Gm16	6955034	6955879	-	ID=XLOC_068912	LOC100797529	Gm16	6940260	6965322
Gm16	6956052	6956349	-	ID=XLOC_068913	LOC100797529	Gm16	6940260	6965322
Gm16	6956595	6956968	-	ID=XLOC_068914	LOC100797529	Gm16	6940260	6965322
Gm08	41375364	41375959	+	ID=XLOC_032859	LOC100797527	Gm08	41375916	41386199
Gm06	38084406	38084693	-	ID=XLOC_025388	LOC100797477	Gm06	38078677	38084691
Gm10	4052986	4053159	+	ID=XLOC_040684	LOC100797413	Gm10	4053094	4058501
Gm17	7631801	7632092	-	ID=XLOC_072951	LOC100797387	Gm17	7632053	7635939
Gm15	1535786	1535935	-	ID=XLOC_064536	LOC100797326	Gm15	1532516	1541786
Gm07	7053860	7054505	+	ID=XLOC_026653	LOC100797322	Gm07	7048065	7063096
Gm07	7061485	7062034	+	ID=XLOC_026659	LOC100797322	Gm07	7048065	7063096
Gm07	7062165	7062740	+	ID=XLOC_026660	LOC100797322	Gm07	7048065	7063096
Gm13	44091347	44091592	-	ID=XLOC_058305	LOC100797298	Gm13	44085017	44091527
Gm13	25950451	25950733	-	ID=XLOC_056844	LOC100797277	Gm13	25949564	25983710
Gm03	18408477	18408683	-	ID=XLOC_011727	LOC100797234	Gm03	18404296	18408594
Gm18	10435998	10437720	+	ID=XLOC_075044	LOC100797208	Gm18	10435891	10450670
Gm18	10437777	10439495	+	ID=XLOC_075045	LOC100797208	Gm18	10435891	10450670
Gm10	22802190	22802370	-	ID=XLOC_043631	LOC100797206	Gm10	22802306	22823016
Gm01	17420520	17420779	+	ID=XLOC_000637	LOC100797182	Gm01	17420609	17465713
Gm01	17422596	17422938	+	ID=XLOC_000638	LOC100797182	Gm01	17420609	17465713
Gm01	17427218	17427495	+	ID=XLOC_000645	LOC100797182	Gm01	17420609	17465713
Gm07	39890528	39890687	-	ID=XLOC_030122	LOC100797137	Gm07	39876858	39890686
Gm06	13462732	13463311	-	ID=XLOC_024686	LOC100797122	Gm06	13458852	13463253
Gm05	5178070	5178234	-	ID=XLOC_019570	LOC100797110	Gm05	5172600	5183428
Gm03	28506147	28506563	+	ID=XLOC_009837	LOC100797051	Gm03	28506200	28533128
Gm03	28514912	28515101	+	ID=XLOC_009839	LOC100797051	Gm03	28506200	28533128
Gm03	28521987	28522535	+	ID=XLOC_009842	LOC100797051	Gm03	28506200	28533128
Gm03	28529740	28530383	+	ID=XLOC_009845	LOC100797051	Gm03	28506200	28533128
Gm03	28530583	28531009	+	ID=XLOC_009847	LOC100797051	Gm03	28506200	28533128
Gm03	28532938	28533396	+	ID=XLOC_009850	LOC100797051	Gm03	28506200	28533128
Gm18	1914775	1915558	+	ID=XLOC_074472	LOC100797042	Gm18	1914766	1915369
Gm08	16313308	16314136	+	ID=XLOC_031967	LOC100796989	Gm08	16313586	16320237
Gm05	9994255	9994866	+	ID=XLOC_017909	LOC100796935	Gm05	9994560	9999168
Gm03	34144628	34145387	-	ID=XLOC_012116	LOC100796883	Gm03	34144945	34145268
Gm02	3136190	3137675	-	ID=XLOC_006801	LOC100796869	Gm02	3130926	3137417
Gm16	33810246	33810420	+	ID=XLOC_068084	LOC100796817	Gm16	33810280	33825697
Gm16	33817200	33817420	+	ID=XLOC_068087	LOC100796817	Gm16	33810280	33825697
Gm16	33825023	33825716	+	ID=XLOC_068089	LOC100796817	Gm16	33810280	33825697
Gm08	37263777	37264014	+	ID=XLOC_032662	LOC100796816	Gm08	37263762	37295145
Gm08	37264446	37264673	+	ID=XLOC_032663	LOC100796816	Gm08	37263762	37295145
Gm08	37288097	37288318	+	ID=XLOC_032668	LOC100796816	Gm08	37263762	37295145
Gm08	37294375	37294525	+	ID=XLOC_032672	LOC100796816	Gm08	37263762	37295145
Gm08	37294685	37295482	+	ID=XLOC_032673	LOC100796816	Gm08	37263762	37295145
Gm07	3612781	3613025	-	ID=XLOC_028663	LOC100796788	Gm07	3602091	3613047
Gm12	2187580	2187777	+	ID=XLOC_049361	LOC100796740	Gm12	2187603	2200841
Gm14	45734209	45734573	-	ID=XLOC_061819	LOC100796599	Gm14	45729918	45734458
Gm10	4824595	4824809	-	ID=XLOC_043078	LOC100796522	Gm10	4819614	4824808
Gm18	60886846	60887676	+	ID=XLOC_076766	LOC100796503	Gm18	60886537	60890192
Gm13	13819738	13819994	+	ID=XLOC_053608	LOC100796411	Gm13	13819920	13823376
Gm18	60156558	60156952	-	ID=XLOC_079220	LOC100796345	Gm18	60153712	60157408
Gm18	60157082	60157434	-	ID=XLOC_079221	LOC100796345	Gm18	60153712	60157408
Gm02	27266434	27266865	-	ID=XLOC_007839	LOC100796332	Gm02	27263183	27266508
Gm01	9041922	9042090	-	ID=XLOC_002511	LOC100796310	Gm01	9021984	9042121
Gm06	12095389	12095875	-	ID=XLOC_024577	LOC100796247	Gm06	12094145	12095908
Gm01	6607069	6607399	+	ID=XLOC_000388	LOC100796107	Gm01	6607174	6612249
Gm04	12025242	12025806	+	ID=XLOC_013976	LOC100796023	Gm04	12025258	12053782
Gm04	12028062	12028369	+	ID=XLOC_013977	LOC100796023	Gm04	12025258	12053782
Gm19	1135862	1136244	-	ID=XLOC_081687	LOC100796021	Gm19	1129972	1136213
Gm01	48971636	48971829	-	ID=XLOC_003504	LOC100795939	Gm01	48961960	48971853
Gm14	505908	506104	-	ID=XLOC_060262	LOC100795907	Gm14	499581	506112
Gm06	9621164	9621905	+	ID=XLOC_021928	LOC100795906	Gm06	9621520	9627548
Gm07	12742425	12742861	-	ID=XLOC_029232	LOC100795742	Gm07	12735404	12742742
Gm07	40246550	40247146	-	ID=XLOC_030136	LOC100795730	Gm07	40247031	40252536
Gm14	44413752	44414072	+	ID=XLOC_059898	LOC100795727	Gm14	44413983	44419906
Gm13	33440035	33440392	+	ID=XLOC_054665	LOC100795711	Gm13	33430851	33440428
Gm05	30624217	30624429	-	ID=XLOC_020195	LOC100795682	Gm05	30613988	30624297
Gm16	9197889	9198044	+	ID=XLOC_067245	LOC100795585	Gm16	9182833	9206427
Gm16	9206008	9206561	+	ID=XLOC_067246	LOC100795585	Gm16	9182833	9206427
Gm16	4512352	4512761	+	ID=XLOC_066955	LOC100795584	Gm16	4512359	4527875
Gm14	152512	152836	-	ID=XLOC_060228	LOC100795551	Gm14	151155	194003
Gm13	37319086	37319354	+	ID=XLOC_054994	LOC100795538	Gm13	37318891	37321976
Gm18	3015615	3015965	-	ID=XLOC_077150	LOC100795471	Gm18	3011603	3016815
Gm18	3016594	3016751	-	ID=XLOC_077152	LOC100795471	Gm18	3011603	3016815
Gm02	36979447	36979604	-	ID=XLOC_008113	LOC100795433	Gm02	36953331	36983549
Gm02	36980933	36981186	-	ID=XLOC_008114	LOC100795433	Gm02	36953331	36983549
Gm02	36981813	36982364	-	ID=XLOC_008115	LOC100795433	Gm02	36953331	36983549
Gm02	36983079	36983645	-	ID=XLOC_008116	LOC100795433	Gm02	36953331	36983549
Gm12	40006252	40006988	-	ID=XLOC_052921	LOC100795340	Gm12	39997804	40025374
Gm12	40007496	40007775	-	ID=XLOC_052923	LOC100795340	Gm12	39997804	40025374
Gm11	5273913	5274627	+	ID=XLOC_045521	LOC100795321	Gm11	5273321	5277436
Gm17	16772713	16773022	-	ID=XLOC_073466	LOC100795272	Gm17	16771875	16774706
Gm15	21198409	21198763	+	ID=XLOC_063590	LOC100795205	Gm15	21198555	21217801
Gm01	47081922	47082536	+	ID=XLOC_001342	LOC100795050	Gm01	47082252	47085300
Gm20	32313815	32314108	-	ID=XLOC_086550	LOC100794974	Gm20	32310385	32314074
Gm01	44715477	44716024	+	ID=XLOC_001244	LOC100794880	Gm01	44713625	44721789
Gm01	44717070	44717511	+	ID=XLOC_001248	LOC100794880	Gm01	44713625	44721789
Gm01	44718132	44718387	+	ID=XLOC_001249	LOC100794880	Gm01	44713625	44721789
Gm01	44719161	44719483	+	ID=XLOC_001252	LOC100794880	Gm01	44713625	44721789
Gm15	1756542	1756814	+	ID=XLOC_062224	LOC100794867	Gm15	1756018	1760506
Gm06	4027090	4028871	+	ID=XLOC_021458	LOC100794826	Gm06	4027052	4028535
Gm13	23093299	23093515	+	ID=XLOC_053927	LOC100794819	Gm13	23093439	23098269
Gm03	42498356	42498619	+	ID=XLOC_010630	LOC100794764	Gm03	42498475	42502466
Gm15	10499272	10499652	+	ID=XLOC_063024	LOC100794684	Gm15	10499480	10501986
Gm15	10500068	10500223	+	ID=XLOC_063025	LOC100794684	Gm15	10499480	10501986
Gm15	21189473	21190287	+	ID=XLOC_063588	LOC100794676	Gm15	21190229	21193896
Gm08	10766522	10767362	-	ID=XLOC_034211	LOC100794530	Gm08	10760929	10767111
Gm19	45748925	45749179	+	ID=XLOC_081211	LOC100794426	Gm19	45748924	45752331
Gm09	42781092	42781309	-	ID=XLOC_039977	LOC100794374	Gm09	42769567	42781343
Gm17	31874124	31874464	-	ID=XLOC_073765	LOC100794372	Gm17	31865072	31874464
Gm14	1590272	1590502	+	ID=XLOC_058478	LOC100794332	Gm14	1576707	1592525
Gm14	1583088	1583289	-	ID=XLOC_060372	LOC100794332	Gm14	1576707	1592525
Gm19	7275366	7276006	+	ID=XLOC_079847	LOC100794277	Gm19	7267375	7282851
Gm19	7276631	7276969	+	ID=XLOC_079849	LOC100794277	Gm19	7267375	7282851
Gm19	7277179	7278492	+	ID=XLOC_079850	LOC100794277	Gm19	7267375	7282851
Gm08	38479334	38479543	+	ID=XLOC_032707	LOC100794155	Gm08	38477101	38481268
Gm08	38479884	38480279	+	ID=XLOC_032708	LOC100794155	Gm08	38477101	38481268
Gm08	38480655	38481247	+	ID=XLOC_032709	LOC100794155	Gm08	38477101	38481268
Gm18	4160087	4161066	-	ID=XLOC_077240	LOC100794055	Gm18	4160221	4161030
Gm08	10753111	10753418	-	ID=XLOC_034208	LOC100794002	Gm08	10742438	10753169
Gm18	42266013	42266692	-	ID=XLOC_078336	LOC100793884	Gm18	42266171	42271442
Gm18	42270602	42271440	-	ID=XLOC_078337	LOC100793884	Gm18	42266171	42271442
Gm09	34252890	34253152	-	ID=XLOC_039347	LOC100793681	Gm09	34249603	34259270
Gm09	34254423	34254582	-	ID=XLOC_039349	LOC100793681	Gm09	34249603	34259270
Gm09	43146174	43146532	-	ID=XLOC_040002	LOC100793673	Gm09	43123799	43146243
Gm18	15241588	15242387	-	ID=XLOC_077804	LOC100793520	Gm18	15241612	15251182
Gm18	15244336	15244900	-	ID=XLOC_077805	LOC100793520	Gm18	15241612	15251182
Gm18	15250383	15250715	-	ID=XLOC_077807	LOC100793520	Gm18	15241612	15251182
Gm10	20849056	20849734	+	ID=XLOC_041232	LOC100793515	Gm10	20849075	20883108
Gm10	20851532	20851719	+	ID=XLOC_041234	LOC100793515	Gm10	20849075	20883108
Gm10	20860430	20860984	+	ID=XLOC_041235	LOC100793515	Gm10	20849075	20883108
Gm08	10728333	10729383	-	ID=XLOC_034204	LOC100793476	Gm08	10728556	10730028
Gm08	10729526	10729974	-	ID=XLOC_034205	LOC100793476	Gm08	10728556	10730028
Gm01	47011289	47011571	-	ID=XLOC_003389	LOC100793472	Gm01	46995428	47011501
Gm13	25688730	25689078	+	ID=XLOC_054093	LOC100793426	Gm13	25688835	25694674
Gm03	44041554	44042119	-	ID=XLOC_012798	LOC100793371	Gm03	44041489	44047708
Gm03	44042275	44042969	-	ID=XLOC_012799	LOC100793371	Gm03	44041489	44047708
Gm03	44046334	44046489	-	ID=XLOC_012804	LOC100793371	Gm03	44041489	44047708
Gm03	44047149	44047335	-	ID=XLOC_012805	LOC100793371	Gm03	44041489	44047708
Gm10	7695537	7695752	+	ID=XLOC_040911	LOC100793363	Gm10	7695441	7737055
Gm18	47644213	47644610	-	ID=XLOC_078471	LOC100793344	Gm18	47643576	47646597
Gm18	47645056	47645617	-	ID=XLOC_078472	LOC100793344	Gm18	47643576	47646597
Gm06	5451787	5452012	-	ID=XLOC_024078	LOC100793268	Gm06	5446026	5451927
Gm06	48860438	48860940	-	ID=XLOC_025959	LOC100793264	Gm06	48851068	48860822
Gm11	11538171	11538527	+	ID=XLOC_046065	LOC100793196	Gm11	11537953	11538385
Gm02	51549798	51549964	+	ID=XLOC_006553	LOC100793159	Gm02	51549327	51568399
Gm02	51550231	51550813	+	ID=XLOC_006554	LOC100793159	Gm02	51549327	51568399
Gm02	51553975	51554247	+	ID=XLOC_006558	LOC100793159	Gm02	51549327	51568399
Gm02	51559552	51559926	+	ID=XLOC_006559	LOC100793159	Gm02	51549327	51568399
Gm17	7503100	7503714	-	ID=XLOC_072939	LOC100793156	Gm17	7498809	7503248
Gm09	33976930	33977303	-	ID=XLOC_039330	LOC100793147	Gm09	33971868	33977305
Gm09	39589749	39589984	+	ID=XLOC_037483	LOC100793138	Gm09	39589948	39601670
Gm04	2329136	2329310	-	ID=XLOC_015445	LOC100793040	Gm04	2325601	2329224
Gm04	3996619	3996885	-	ID=XLOC_015582	LOC100793038	Gm04	3992047	3997394
Gm16	148292	148478	+	ID=XLOC_066654	LOC100792953	Gm16	148313	154619
Gm15	14794258	14795093	+	ID=XLOC_063317	LOC100792945	Gm15	14794698	14811848
Gm15	14795975	14796242	+	ID=XLOC_063319	LOC100792945	Gm15	14794698	14811848
Gm15	14796750	14796901	+	ID=XLOC_063321	LOC100792945	Gm15	14794698	14811848
Gm06	13933160	13933322	-	ID=XLOC_024719	LOC100792919	Gm06	13931639	13933246
Gm05	4621050	4621248	+	ID=XLOC_017657	LOC100792882	Gm05	4606365	4621171
Gm19	45724885	45725071	+	ID=XLOC_081204	LOC100792855	Gm19	45724689	45728573
Gm19	45726237	45726404	+	ID=XLOC_081206	LOC100792855	Gm19	45724689	45728573
Gm19	45726474	45726870	+	ID=XLOC_081207	LOC100792855	Gm19	45724689	45728573
Gm16	19894786	19895466	+	ID=XLOC_067441	LOC100792777	Gm16	19894823	19943693
Gm07	2532385	2532599	-	ID=XLOC_028588	LOC100792757	Gm07	2528611	2533838
Gm02	15230384	15230685	+	ID=XLOC_005245	LOC100792646	Gm02	15230637	15265683
Gm02	15256456	15256639	+	ID=XLOC_005250	LOC100792646	Gm02	15230637	15265683
Gm02	15258307	15258530	+	ID=XLOC_005251	LOC100792646	Gm02	15230637	15265683
Gm02	15258811	15258998	+	ID=XLOC_005252	LOC100792646	Gm02	15230637	15265683
Gm02	15259271	15259420	+	ID=XLOC_005253	LOC100792646	Gm02	15230637	15265683
Gm02	6377970	6378230	+	ID=XLOC_004662	LOC100792644	Gm02	6377954	6381234
Gm17	37299553	37299907	-	ID=XLOC_073958	LOC100792619	Gm17	37299388	37301439
Gm17	37299995	37300462	-	ID=XLOC_073959	LOC100792619	Gm17	37299388	37301439
Gm17	37300778	37301297	-	ID=XLOC_073960	LOC100792619	Gm17	37299388	37301439
Gm09	39581559	39581897	-	ID=XLOC_039708	LOC100792608	Gm09	39576912	39582830
Gm15	3371458	3372288	-	ID=XLOC_064700	LOC100792576	Gm15	3370127	3371754
Gm07	37901015	37901250	+	ID=XLOC_027862	LOC100792557	Gm07	37900754	37911347
Gm06	28746002	28746261	+	ID=XLOC_022732	LOC100792534	Gm06	28746221	28763669
Gm04	1335714	1336066	+	ID=XLOC_013240	LOC100792499	Gm04	1335930	1344325
Gm06	50424978	50425470	+	ID=XLOC_023557	LOC100792213	Gm06	50424998	50426504
Gm11	17477825	17478057	-	ID=XLOC_048415	LOC100792139	Gm11	17475759	17477943
Gm16	5328260	5328491	+	ID=XLOC_067014	LOC100792071	Gm16	5328329	5332205
Gm08	2236647	2236811	+	ID=XLOC_030742	LOC100792062	Gm08	2236530	2245441
Gm07	36042186	36042489	-	ID=XLOC_029888	LOC100792028	Gm07	36035701	36045200
Gm06	7329447	7329869	+	ID=XLOC_021748	LOC100792024	Gm06	7328609	7329733
Gm13	6388029	6388602	-	ID=XLOC_056020	LOC100792021	Gm13	6381025	6400669
Gm13	6394701	6394984	-	ID=XLOC_056024	LOC100792021	Gm13	6381025	6400669
Gm13	6395892	6396108	-	ID=XLOC_056025	LOC100792021	Gm13	6381025	6400669
Gm13	6397761	6398056	-	ID=XLOC_056026	LOC100792021	Gm13	6381025	6400669
Gm13	6400417	6400864	-	ID=XLOC_056029	LOC100792021	Gm13	6381025	6400669
Gm05	32001587	32001836	-	ID=XLOC_020269	LOC100791998	Gm05	31999702	32002893
Gm08	44148625	44148818	-	ID=XLOC_035657	LOC100791890	Gm08	44143237	44150309
Gm08	44148986	44149408	-	ID=XLOC_035658	LOC100791890	Gm08	44143237	44150309
Gm08	44150223	44150401	-	ID=XLOC_035659	LOC100791890	Gm08	44143237	44150309
Gm15	43796613	43796907	-	ID=XLOC_066274	LOC100791889	Gm15	43796682	43818101
Gm05	764163	764371	+	ID=XLOC_017379	LOC100791844	Gm05	764305	768596
Gm12	15852602	15852875	+	ID=XLOC_050137	LOC100791837	Gm12	15852704	15858916
Gm20	22118509	22119003	+	ID=XLOC_084316	LOC100791662	Gm20	22094592	22130994
Gm20	22119197	22119442	+	ID=XLOC_084317	LOC100791662	Gm20	22094592	22130994
Gm20	22119529	22119880	+	ID=XLOC_084318	LOC100791662	Gm20	22094592	22130994
Gm19	41754017	41754356	-	ID=XLOC_082969	LOC100791621	Gm19	41753957	41755637
Gm19	41754650	41755043	-	ID=XLOC_082971	LOC100791621	Gm19	41753957	41755637
Gm19	41755525	41755737	-	ID=XLOC_082973	LOC100791621	Gm19	41753957	41755637
Gm03	13904259	13904455	-	ID=XLOC_011672	LOC100791596	Gm03	13904295	13919483
Gm03	13906572	13906819	-	ID=XLOC_011675	LOC100791596	Gm03	13904295	13919483
Gm03	13908001	13908371	-	ID=XLOC_011677	LOC100791596	Gm03	13904295	13919483
Gm03	13919227	13919687	-	ID=XLOC_011680	LOC100791596	Gm03	13904295	13919483
Gm09	43031646	43032202	-	ID=XLOC_039992	LOC100791552	Gm09	43024683	43031944
Gm20	26216092	26216485	-	ID=XLOC_086402	LOC100791474	Gm20	26216384	26288301
Gm18	395163	395344	+	ID=XLOC_074327	LOC100791430	Gm18	395186	403624
Gm01	46876208	46876373	+	ID=XLOC_001335	LOC100791377	Gm01	46876346	46881694
Gm01	46876856	46877473	+	ID=XLOC_001336	LOC100791377	Gm01	46876346	46881694
Gm01	46876820	46877289	-	ID=XLOC_003382	LOC100791377	Gm01	46876346	46881694
Gm13	37950087	37950398	+	ID=XLOC_055067	LOC100791323	Gm13	37950355	37954966
Gm18	9018212	9018420	-	ID=XLOC_077545	LOC100791245	Gm18	9011961	9018429
Gm01	44493131	44493307	-	ID=XLOC_003250	LOC100791204	Gm01	44490170	44493252
Gm14	1510224	1510422	-	ID=XLOC_060366	LOC100791167	Gm14	1496360	1511180
Gm14	1510948	1511220	-	ID=XLOC_060367	LOC100791167	Gm14	1496360	1511180
Gm06	5188768	5189707	+	ID=XLOC_021557	LOC100791147	Gm06	5185828	5189298
Gm05	34168218	34168667	-	ID=XLOC_020424	LOC100791123	Gm05	34164825	34169741
Gm05	34169232	34169748	-	ID=XLOC_020425	LOC100791123	Gm05	34164825	34169741
Gm02	51466076	51466499	-	ID=XLOC_009031	LOC100791044	Gm02	51460632	51466419
Gm06	45320076	45320367	-	ID=XLOC_025714	LOC100790955	Gm06	45300395	45320166
Gm05	19836568	19836873	+	ID=XLOC_018054	LOC100790941	Gm05	19836629	19842020
Gm20	22606674	22606904	+	ID=XLOC_084333	LOC100790932	Gm20	22606284	22611841
Gm18	2183880	2184209	-	ID=XLOC_077092	LOC100790900	Gm18	2178778	2184223
Gm01	46043970	46044454	-	ID=XLOC_003331	LOC100790857	Gm01	46044235	46074247
Gm01	46047237	46047506	-	ID=XLOC_003334	LOC100790857	Gm01	46044235	46074247
Gm01	46049015	46049169	-	ID=XLOC_003336	LOC100790857	Gm01	46044235	46074247
Gm01	46050210	46050508	-	ID=XLOC_003337	LOC100790857	Gm01	46044235	46074247
Gm01	46876208	46876373	+	ID=XLOC_001335	LOC100790847	Gm01	46869916	46877488
Gm01	46876856	46877473	+	ID=XLOC_001336	LOC100790847	Gm01	46869916	46877488
Gm01	46876820	46877289	-	ID=XLOC_003382	LOC100790847	Gm01	46869916	46877488
Gm11	26145261	26145707	-	ID=XLOC_048568	LOC100790744	Gm11	26111179	26145364
Gm03	46126828	46127309	-	ID=XLOC_012987	LOC100790730	Gm03	46124991	46127859
Gm18	20523730	20524017	+	ID=XLOC_075414	LOC100790705	Gm18	20522218	20533747
Gm01	30316663	30317484	+	ID=XLOC_000847	LOC100790680	Gm01	30314990	30324521
Gm16	6573544	6573866	+	ID=XLOC_067096	LOC100790673	Gm16	6570046	6579215
Gm08	46074915	46075158	+	ID=XLOC_033220	LOC100790659	Gm08	46075037	46080977
Gm08	46077690	46078369	+	ID=XLOC_033222	LOC100790659	Gm08	46075037	46080977
Gm15	8266277	8266446	+	ID=XLOC_062827	LOC100790658	Gm15	8266295	8274961
Gm06	3813750	3814265	-	ID=XLOC_023913	LOC100790617	Gm06	3809376	3816205
Gm13	8026793	8027127	-	ID=XLOC_056132	LOC100790608	Gm13	8018185	8040954
Gm04	2283685	2284198	+	ID=XLOC_013313	LOC100790584	Gm04	2284010	2295530
Gm03	1851777	1852652	-	ID=XLOC_011230	LOC100790551	Gm03	1849904	1853266
Gm02	45934019	45934297	+	ID=XLOC_006082	LOC100790521	Gm02	45929082	45941156
Gm08	16693796	16694285	+	ID=XLOC_031996	LOC100790491	Gm08	16694121	16701944
Gm18	2174779	2174951	-	ID=XLOC_077090	LOC100790378	Gm18	2169799	2175349
Gm10	39458552	39458765	+	ID=XLOC_041759	LOC100790369	Gm10	39458665	39465180
Gm17	15958624	15958883	-	ID=XLOC_073446	LOC100790341	Gm17	15946473	15958714
Gm01	16868206	16868696	-	ID=XLOC_002659	LOC100790337	Gm01	16827669	16868317
Gm08	44641678	44641852	-	ID=XLOC_035690	LOC100790323	Gm08	44630963	44641732
Gm14	10381103	10381553	+	ID=XLOC_059087	LOC100790291	Gm14	10381455	10385914
Gm02	12655468	12655675	-	ID=XLOC_007477	LOC100790194	Gm02	12650761	12667971
Gm02	25590218	25590547	+	ID=XLOC_005403	LOC100790180	Gm02	25590251	25615706
Gm02	25597447	25597626	+	ID=XLOC_005408	LOC100790180	Gm02	25590251	25615706
Gm02	25603393	25603852	+	ID=XLOC_005410	LOC100790180	Gm02	25590251	25615706
Gm02	25613680	25613881	+	ID=XLOC_005415	LOC100790180	Gm02	25590251	25615706
Gm02	25615264	25615684	+	ID=XLOC_005417	LOC100790180	Gm02	25590251	25615706
Gm02	8441299	8441769	-	ID=XLOC_007220	LOC100790177	Gm02	8437119	8441483
Gm01	30104301	30104519	-	ID=XLOC_002866	LOC100790154	Gm01	30083472	30150231
Gm07	10116038	10116355	+	ID=XLOC_026913	LOC100790124	Gm07	10103730	10116243
Gm07	6646120	6646292	+	ID=XLOC_026613	LOC100790123	Gm07	6646128	6650443
Gm07	11167707	11168050	+	ID=XLOC_026975	LOC100790115	Gm07	11154816	11175073
Gm05	34743546	34743850	+	ID=XLOC_018594	LOC100790076	Gm05	34743715	34752704
Gm03	41438649	41438918	+	ID=XLOC_010552	LOC100790026	Gm03	41438894	41443089
Gm02	10658707	10658940	+	ID=XLOC_004924	LOC100789996	Gm02	10658666	10674431
Gm09	46579537	46580160	-	ID=XLOC_040305	LOC100789980	Gm09	46559829	46584245
Gm07	4722612	4723653	+	ID=XLOC_026488	LOC100789935	Gm07	4721820	4738285
Gm07	4724399	4724579	+	ID=XLOC_026489	LOC100789935	Gm07	4721820	4738285
Gm07	4725550	4725866	+	ID=XLOC_026490	LOC100789935	Gm07	4721820	4738285
Gm07	37801710	37802098	+	ID=XLOC_027848	LOC100789923	Gm07	37801919	37825436
Gm04	12475218	12475416	+	ID=XLOC_013998	LOC100789878	Gm04	12475297	12500601
Gm04	12476452	12476638	+	ID=XLOC_014001	LOC100789878	Gm04	12475297	12500601
Gm04	12483966	12484148	+	ID=XLOC_014005	LOC100789878	Gm04	12475297	12500601
Gm04	12499427	12499603	+	ID=XLOC_014009	LOC100789878	Gm04	12475297	12500601
Gm04	12499903	12500664	+	ID=XLOC_014010	LOC100789878	Gm04	12475297	12500601
Gm18	2129386	2129659	-	ID=XLOC_077086	LOC100789842	Gm18	2124361	2129637
Gm09	29814294	29814791	-	ID=XLOC_039176	LOC100789800	Gm09	29814491	29825309
Gm14	9466798	9467446	+	ID=XLOC_059043	LOC100789760	Gm14	9466958	9472868
Gm07	2659137	2659686	+	ID=XLOC_026342	LOC100789757	Gm07	2659411	2663306
Gm07	2659859	2660111	+	ID=XLOC_026343	LOC100789757	Gm07	2659411	2663306
Gm20	369957	370238	+	ID=XLOC_083724	LOC100789712	Gm20	370222	386582
Gm01	29827146	29827575	-	ID=XLOC_002859	LOC100789619	Gm01	29809805	29827447
Gm02	15125894	15126509	+	ID=XLOC_005238	LOC100789476	Gm02	15126364	15130045
Gm10	41137525	41137769	+	ID=XLOC_041897	LOC100789469	Gm10	41127353	41142485
Gm02	51406025	51406198	+	ID=XLOC_006544	LOC100789461	Gm02	51394649	51408284
Gm02	51406646	51407290	+	ID=XLOC_006545	LOC100789461	Gm02	51394649	51408284
Gm09	45383196	45383407	+	ID=XLOC_037967	LOC100789455	Gm09	45383258	45395141
Gm09	45383998	45384831	+	ID=XLOC_037969	LOC100789455	Gm09	45383258	45395141
Gm01	27209940	27210574	-	ID=XLOC_002773	LOC100789451	Gm01	27209700	27236776
Gm01	27212482	27213237	-	ID=XLOC_002775	LOC100789451	Gm01	27209700	27236776
Gm01	27214147	27214371	-	ID=XLOC_002777	LOC100789451	Gm01	27209700	27236776
Gm01	27214959	27215420	-	ID=XLOC_002778	LOC100789451	Gm01	27209700	27236776
Gm01	27216037	27216352	-	ID=XLOC_002779	LOC100789451	Gm01	27209700	27236776
Gm01	27216474	27216831	-	ID=XLOC_002780	LOC100789451	Gm01	27209700	27236776
Gm17	39884060	39885116	-	ID=XLOC_074133	LOC100789443	Gm17	39880191	39884862
Gm08	19031712	19032039	-	ID=XLOC_034832	LOC100789424	Gm08	19024004	19032018
Gm16	27106081	27106254	-	ID=XLOC_069384	LOC100789423	Gm16	27103769	27106257
Gm20	41658272	41658501	-	ID=XLOC_087268	LOC100789349	Gm20	41645746	41658376
Gm18	18777325	18777874	-	ID=XLOC_077916	LOC100789323	Gm18	18777735	18788510
Gm18	18786543	18786949	-	ID=XLOC_077919	LOC100789323	Gm18	18777735	18788510
Gm18	18787239	18787512	-	ID=XLOC_077920	LOC100789323	Gm18	18777735	18788510
Gm18	53373677	53373829	-	ID=XLOC_078708	LOC100789311	Gm18	53371996	53373823
Gm09	1834000	1835763	-	ID=XLOC_038221	LOC100789286	Gm09	1834836	1860661
Gm09	1836516	1836670	-	ID=XLOC_038223	LOC100789286	Gm09	1834836	1860661
Gm09	1838554	1838726	-	ID=XLOC_038224	LOC100789286	Gm09	1834836	1860661
Gm09	1839258	1839455	-	ID=XLOC_038226	LOC100789286	Gm09	1834836	1860661
Gm09	1849904	1850066	-	ID=XLOC_038230	LOC100789286	Gm09	1834836	1860661
Gm09	1860562	1860836	-	ID=XLOC_038233	LOC100789286	Gm09	1834836	1860661
Gm02	33381717	33381881	+	ID=XLOC_005598	LOC100789282	Gm02	33378314	33388308
Gm16	37274640	37275062	-	ID=XLOC_070088	LOC100789269	Gm16	37271292	37274733
Gm16	30868990	30869356	-	ID=XLOC_069613	LOC100789267	Gm16	30863897	30869043
Gm04	47959043	47959417	-	ID=XLOC_017197	LOC100789173	Gm04	47951286	47959187
Gm07	10072761	10073012	+	ID=XLOC_026908	LOC100789059	Gm07	10070893	10076352
Gm07	10073314	10073989	+	ID=XLOC_026909	LOC100789059	Gm07	10070893	10076352
Gm06	23232948	23233163	-	ID=XLOC_025213	LOC100789027	Gm06	23199583	23241305
Gm04	46068610	46068807	+	ID=XLOC_014993	LOC100788989	Gm04	46065281	46069005
Gm11	38259281	38259448	-	ID=XLOC_049082	LOC100788973	Gm11	38259096	38259942
Gm18	61194891	61195042	+	ID=XLOC_076791	LOC100788957	Gm18	61194877	61198723
Gm02	15107155	15107716	+	ID=XLOC_005233	LOC100788949	Gm02	15107183	15109175
Gm02	15109023	15109274	+	ID=XLOC_005236	LOC100788949	Gm02	15107183	15109175
Gm16	35545878	35546230	-	ID=XLOC_069927	LOC100788911	Gm16	35541244	35545972
Gm04	133933	134276	+	ID=XLOC_013136	LOC100788815	Gm04	134174	138967
Gm18	7130339	7130906	+	ID=XLOC_074852	LOC100788772	Gm18	7130367	7133752
Gm09	41485123	41485557	+	ID=XLOC_037631	LOC100788743	Gm09	41485214	41495999
Gm08	18572396	18573144	+	ID=XLOC_032156	LOC100788714	Gm08	18572742	18580205
Gm07	744586	744813	-	ID=XLOC_028448	LOC100788704	Gm07	738541	744672
Gm06	18081522	18081977	+	ID=XLOC_022491	LOC100788690	Gm06	18081638	18098679
Gm06	18082119	18082449	+	ID=XLOC_022492	LOC100788690	Gm06	18081638	18098679
Gm06	18084943	18085111	+	ID=XLOC_022494	LOC100788690	Gm06	18081638	18098679
Gm06	18086322	18086500	+	ID=XLOC_022496	LOC100788690	Gm06	18081638	18098679
Gm06	365448	366001	-	ID=XLOC_023616	LOC100788681	Gm06	363388	365884
Gm13	20537086	20538619	+	ID=XLOC_053726	LOC100788672	Gm13	20537081	20538636
Gm19	39918199	39918714	-	ID=XLOC_082812	LOC100788622	Gm19	39918213	39935012
Gm19	39918902	39919155	-	ID=XLOC_082813	LOC100788622	Gm19	39918213	39935012
Gm19	39921424	39921626	-	ID=XLOC_082815	LOC100788622	Gm19	39918213	39935012
Gm19	39926890	39927207	-	ID=XLOC_082819	LOC100788622	Gm19	39918213	39935012
Gm19	39929876	39930220	-	ID=XLOC_082823	LOC100788622	Gm19	39918213	39935012
Gm19	39931045	39931205	-	ID=XLOC_082824	LOC100788622	Gm19	39918213	39935012
Gm19	39934611	39935041	-	ID=XLOC_082827	LOC100788622	Gm19	39918213	39935012
Gm18	9591085	9591383	-	ID=XLOC_077582	LOC100788608	Gm18	9560657	9591138
Gm10	39000462	39000796	+	ID=XLOC_041716	LOC100788588	Gm10	39000585	39006437
Gm17	3416600	3416890	+	ID=XLOC_070424	LOC100788584	Gm17	3412753	3418155
Gm17	3417559	3418194	+	ID=XLOC_070425	LOC100788584	Gm17	3412753	3418155
Gm15	1525032	1525202	-	ID=XLOC_064526	LOC100788537	Gm15	1524996	1537383
Gm15	1526868	1527111	-	ID=XLOC_064528	LOC100788537	Gm15	1524996	1537383
Gm15	1527818	1528087	-	ID=XLOC_064529	LOC100788537	Gm15	1524996	1537383
Gm15	1529255	1530237	-	ID=XLOC_064530	LOC100788537	Gm15	1524996	1537383
Gm15	1530616	1531137	-	ID=XLOC_064532	LOC100788537	Gm15	1524996	1537383
Gm15	1531622	1532275	-	ID=XLOC_064534	LOC100788537	Gm15	1524996	1537383
Gm15	1535786	1535935	-	ID=XLOC_064536	LOC100788537	Gm15	1524996	1537383
Gm06	15941891	15942360	-	ID=XLOC_024895	LOC100788512	Gm06	15935042	15942318
Gm13	39402218	39402527	-	ID=XLOC_057930	LOC100788497	Gm13	39397633	39402965
Gm20	45748682	45748902	+	ID=XLOC_085644	LOC100788486	Gm20	45745188	45755615
Gm20	45749837	45750237	+	ID=XLOC_085645	LOC100788486	Gm20	45745188	45755615
Gm04	41826805	41827193	+	ID=XLOC_014634	LOC100788458	Gm04	41781374	41875612
Gm04	41855023	41855414	+	ID=XLOC_014648	LOC100788458	Gm04	41781374	41875612
Gm04	41859119	41859275	+	ID=XLOC_014651	LOC100788458	Gm04	41781374	41875612
Gm04	41861657	41861859	+	ID=XLOC_014653	LOC100788458	Gm04	41781374	41875612
Gm02	6198830	6199005	+	ID=XLOC_004643	LOC100788417	Gm02	6198635	6202475
Gm17	12725892	12726181	-	ID=XLOC_073314	LOC100788396	Gm17	12721580	12742830
Gm17	12726263	12726606	-	ID=XLOC_073315	LOC100788396	Gm17	12721580	12742830
Gm17	12742677	12742979	-	ID=XLOC_073319	LOC100788396	Gm17	12721580	12742830
Gm08	16553393	16554532	+	ID=XLOC_031982	LOC100788379	Gm08	16553592	16554308
Gm08	16553749	16554273	-	ID=XLOC_034667	LOC100788379	Gm08	16553592	16554308
Gm15	22863817	22864190	-	ID=XLOC_065873	LOC100788366	Gm15	22863813	22887318
Gm15	22882742	22883224	-	ID=XLOC_065877	LOC100788366	Gm15	22863813	22887318
Gm02	10302620	10303084	+	ID=XLOC_004908	LOC100788246	Gm02	10302868	10306283
Gm16	37214343	37214685	-	ID=XLOC_070065	LOC100788212	Gm16	37214496	37231051
Gm16	37216097	37216586	-	ID=XLOC_070068	LOC100788212	Gm16	37214496	37231051
Gm16	37218499	37219164	-	ID=XLOC_070070	LOC100788212	Gm16	37214496	37231051
Gm16	37220584	37220821	-	ID=XLOC_070074	LOC100788212	Gm16	37214496	37231051
Gm16	37224202	37224467	-	ID=XLOC_070076	LOC100788212	Gm16	37214496	37231051
Gm16	37225455	37225657	-	ID=XLOC_070078	LOC100788212	Gm16	37214496	37231051
Gm16	37226721	37226979	-	ID=XLOC_070079	LOC100788212	Gm16	37214496	37231051
Gm20	282388	282739	+	ID=XLOC_083717	LOC100788123	Gm20	264280	282502
Gm18	9557626	9558539	-	ID=XLOC_077576	LOC100788078	Gm18	9557941	9558412
Gm17	30992854	30993023	-	ID=XLOC_073738	LOC100788049	Gm17	30990160	31051979
Gm17	31051957	31052208	-	ID=XLOC_073748	LOC100788049	Gm17	30990160	31051979
Gm08	12765500	12765709	-	ID=XLOC_034401	LOC100788022	Gm08	12732491	12765791
Gm07	6562323	6562562	-	ID=XLOC_028882	LOC100787989	Gm07	6552226	6564475
Gm04	5739289	5739705	-	ID=XLOC_015758	LOC100787937	Gm04	5734290	5740427
Gm04	5739866	5740671	-	ID=XLOC_015759	LOC100787937	Gm04	5734290	5740427
Gm18	6147478	6148040	+	ID=XLOC_074799	LOC100787896	Gm18	6136364	6164607
Gm02	45764221	45764667	-	ID=XLOC_008547	LOC100787870	Gm02	45747404	45764510
Gm08	35182593	35183020	-	ID=XLOC_035223	LOC100787829	Gm08	35182664	35194277
Gm07	41670392	41670547	+	ID=XLOC_028123	LOC100787806	Gm07	41663192	41685854
Gm13	25444964	25445620	+	ID=XLOC_054075	LOC100787771	Gm13	25434506	25447400
Gm13	25445722	25446108	+	ID=XLOC_054076	LOC100787771	Gm13	25434506	25447400
Gm13	25447341	25447664	+	ID=XLOC_054078	LOC100787771	Gm13	25434506	25447400
Gm04	11244914	11246033	+	ID=XLOC_013934	LOC100787741	Gm04	11245848	11250504
Gm04	11246189	11247846	+	ID=XLOC_013935	LOC100787741	Gm04	11245848	11250504
Gm10	9763248	9763455	-	ID=XLOC_043309	LOC100787719	Gm10	9750914	9776390
Gm03	44125232	44125693	+	ID=XLOC_010764	LOC100787716	Gm03	44124814	44128374
Gm03	44126038	44126201	+	ID=XLOC_010765	LOC100787716	Gm03	44124814	44128374
Gm03	44127720	44128490	+	ID=XLOC_010767	LOC100787716	Gm03	44124814	44128374
Gm13	27929474	27929730	+	ID=XLOC_054246	LOC100787607	Gm13	27929568	27934282
Gm15	26169488	26169880	-	ID=XLOC_065953	LOC100787480	Gm15	26166940	26200762
Gm15	11013166	11013490	-	ID=XLOC_065330	LOC100787467	Gm15	11013306	11048947
Gm15	11014155	11014532	-	ID=XLOC_065331	LOC100787467	Gm15	11013306	11048947
Gm15	11023428	11023714	-	ID=XLOC_065339	LOC100787467	Gm15	11013306	11048947
Gm15	11029821	11030008	-	ID=XLOC_065342	LOC100787467	Gm15	11013306	11048947
Gm15	11030707	11030889	-	ID=XLOC_065343	LOC100787467	Gm15	11013306	11048947
Gm15	11036126	11036308	-	ID=XLOC_065344	LOC100787467	Gm15	11013306	11048947
Gm04	41696495	41696868	-	ID=XLOC_016782	LOC100787394	Gm04	41683627	41702166
Gm03	38465372	38465669	-	ID=XLOC_012390	LOC100787372	Gm03	38463281	38465704
Gm18	6129507	6130233	-	ID=XLOC_077358	LOC100787371	Gm18	6129932	6134892
Gm03	42159363	42160056	+	ID=XLOC_010609	LOC100787368	Gm03	42159566	42170246
Gm10	41058946	41059535	+	ID=XLOC_041891	LOC100787352	Gm10	41058124	41070916
Gm18	5971322	5971567	+	ID=XLOC_074783	LOC100787350	Gm18	5971379	5976836
Gm16	30755375	30755821	-	ID=XLOC_069598	LOC100787142	Gm16	30755659	30769596
Gm16	30758757	30758990	-	ID=XLOC_069599	LOC100787142	Gm16	30755659	30769596
Gm16	30768107	30768257	-	ID=XLOC_069603	LOC100787142	Gm16	30755659	30769596
Gm16	30768625	30768867	-	ID=XLOC_069604	LOC100787142	Gm16	30755659	30769596
Gm11	8428162	8429446	-	ID=XLOC_047867	LOC100787028	Gm11	8421011	8429210
Gm05	33985357	33985575	-	ID=XLOC_020406	LOC100786880	Gm05	33975267	33985502
Gm08	1968733	1968926	-	ID=XLOC_033489	LOC100786754	Gm08	1968792	1973535
Gm06	11598953	11599228	+	ID=XLOC_022091	LOC100786717	Gm06	11599154	11604473
Gm04	11214170	11214663	-	ID=XLOC_016053	LOC100786657	Gm04	11209491	11214590
Gm10	1588710	1588979	+	ID=XLOC_040477	LOC100786629	Gm10	1588700	1591797
Gm10	1589077	1589496	+	ID=XLOC_040478	LOC100786629	Gm10	1588700	1591797
Gm10	1589953	1590225	+	ID=XLOC_040481	LOC100786629	Gm10	1588700	1591797
Gm10	1590288	1590788	+	ID=XLOC_040482	LOC100786629	Gm10	1588700	1591797
Gm10	1591146	1591808	+	ID=XLOC_040483	LOC100786629	Gm10	1588700	1591797
Gm10	42848650	42849083	+	ID=XLOC_042025	LOC100786623	Gm10	42849062	42853487
Gm02	47918533	47918806	+	ID=XLOC_006228	LOC100786609	Gm02	47910942	47918815
Gm09	11693918	11694111	-	ID=XLOC_038756	LOC100786602	Gm09	11688766	11697571
Gm09	11694981	11695223	-	ID=XLOC_038757	LOC100786602	Gm09	11688766	11697571
Gm09	11695775	11696052	-	ID=XLOC_038758	LOC100786602	Gm09	11688766	11697571
Gm09	11697294	11697622	-	ID=XLOC_038759	LOC100786602	Gm09	11688766	11697571
Gm07	3459223	3459437	+	ID=XLOC_026401	LOC100786552	Gm07	3459265	3475183
Gm18	22153369	22153528	+	ID=XLOC_075451	LOC100786454	Gm18	22145697	22157786
Gm06	45161977	45162219	-	ID=XLOC_025702	LOC100786370	Gm06	45161844	45162392
Gm12	7762382	7762596	-	ID=XLOC_051629	LOC100786351	Gm12	7757203	7763631
Gm02	45665149	45665311	-	ID=XLOC_008537	LOC100786265	Gm02	45657658	45666152
Gm01	8585349	8585605	+	ID=XLOC_000481	LOC100786248	Gm01	8580358	8585795
Gm14	49533304	49533990	-	ID=XLOC_062060	LOC100786204	Gm14	49530080	49540723
Gm14	49534711	49534872	-	ID=XLOC_062063	LOC100786204	Gm14	49530080	49540723
Gm19	39647820	39648261	-	ID=XLOC_082793	LOC100786131	Gm19	39648213	39650834
Gm03	30867254	30867523	+	ID=XLOC_009937	LOC100786119	Gm03	30867359	30897761
Gm18	14505426	14506614	-	ID=XLOC_077767	LOC100786117	Gm18	14505551	14506570
Gm10	39191503	39191925	-	ID=XLOC_044098	LOC100786116	Gm10	39189351	39191823
Gm09	41291112	41291588	+	ID=XLOC_037614	LOC100786091	Gm09	41291445	41296174
Gm14	25064425	25064585	-	ID=XLOC_061320	LOC100786044	Gm14	25056273	25064502
Gm12	1231540	1232630	+	ID=XLOC_049290	LOC100785985	Gm12	1228539	1232705
Gm20	35012922	35013156	-	ID=XLOC_086733	LOC100785979	Gm20	35009393	35014518
Gm15	9603438	9603669	+	ID=XLOC_062956	LOC100785882	Gm15	9603447	9607688
Gm06	7826443	7826860	-	ID=XLOC_024251	LOC100785854	Gm06	7791065	7826609
Gm20	2155365	2155990	-	ID=XLOC_085868	LOC100785829	Gm20	2152289	2155930
Gm11	11245300	11245521	-	ID=XLOC_048133	LOC100785796	Gm11	11232713	11255140
Gm11	11245711	11245931	-	ID=XLOC_048134	LOC100785796	Gm11	11232713	11255140
Gm11	11247474	11247685	-	ID=XLOC_048138	LOC100785796	Gm11	11232713	11255140
Gm19	10365859	10366336	+	ID=XLOC_079951	LOC100785792	Gm19	10366315	10383525
Gm18	39414050	39414430	-	ID=XLOC_078227	LOC100785772	Gm18	39414127	39416711
Gm18	52122336	52122659	-	ID=XLOC_078631	LOC100785766	Gm18	52116092	52124767
Gm11	15577988	15579124	-	ID=XLOC_048323	LOC100785611	Gm11	15576478	15579126
Gm12	15384239	15384785	-	ID=XLOC_052001	LOC100785469	Gm12	15384734	15396670
Gm12	15385177	15385361	-	ID=XLOC_052002	LOC100785469	Gm12	15384734	15396670
Gm12	15386567	15386842	-	ID=XLOC_052003	LOC100785469	Gm12	15384734	15396670
Gm12	1231540	1232630	+	ID=XLOC_049290	LOC100785462	Gm12	1232597	1233959
Gm12	36605699	36606248	+	ID=XLOC_050760	LOC100785460	Gm12	36605724	36615163
Gm19	37030677	37030856	-	ID=XLOC_082630	LOC100785430	Gm19	37030717	37093884
Gm19	37034461	37034958	-	ID=XLOC_082633	LOC100785430	Gm19	37030717	37093884
Gm18	7805176	7805389	+	ID=XLOC_074903	LOC100785400	Gm18	7805194	7808779
Gm02	21396949	21397493	+	ID=XLOC_005379	LOC100785390	Gm02	21387021	21411695
Gm02	21402528	21402883	+	ID=XLOC_005380	LOC100785390	Gm02	21387021	21411695
Gm01	12864144	12864387	+	ID=XLOC_000567	LOC100785366	Gm01	12864241	12867122
Gm18	3825226	3825492	+	ID=XLOC_074612	LOC100785245	Gm18	3824504	3829434
Gm18	39193163	39193499	-	ID=XLOC_078224	LOC100785237	Gm18	39190314	39193482
Gm09	46420827	46421594	+	ID=XLOC_038050	LOC100785197	Gm09	46421400	46429438
Gm09	46425828	46426145	+	ID=XLOC_038053	LOC100785197	Gm09	46421400	46429438
Gm09	46426394	46426735	+	ID=XLOC_038055	LOC100785197	Gm09	46421400	46429438
Gm04	11138021	11138205	+	ID=XLOC_013928	LOC100785085	Gm04	11124498	11140149
Gm18	58718134	58718552	-	ID=XLOC_079099	LOC100785051	Gm18	58714400	58718549
Gm18	54098827	54099177	+	ID=XLOC_076252	LOC100785049	Gm18	54098959	54102070
Gm10	31736109	31736812	-	ID=XLOC_043808	LOC100785041	Gm10	31736638	31788745
Gm07	18310786	18312362	-	ID=XLOC_029521	LOC100784981	Gm07	18311109	18322466
Gm07	18312990	18313871	-	ID=XLOC_029523	LOC100784981	Gm07	18311109	18322466
Gm07	18319532	18319720	-	ID=XLOC_029525	LOC100784981	Gm07	18311109	18322466
Gm14	9197679	9197922	-	ID=XLOC_060896	LOC100784979	Gm14	9190818	9197832
Gm05	37692437	37692955	+	ID=XLOC_018837	LOC100784932	Gm05	37692821	37699000
Gm05	37693708	37693982	+	ID=XLOC_018839	LOC100784932	Gm05	37692821	37699000
Gm04	36157368	36157747	-	ID=XLOC_016587	LOC100784742	Gm04	36157559	36167384
Gm18	7937431	7937719	+	ID=XLOC_074911	LOC100784708	Gm18	7937492	7943993
Gm02	2681927	2682435	+	ID=XLOC_004371	LOC100784693	Gm02	2682063	2692589
Gm01	8440162	8440595	+	ID=XLOC_000474	LOC100784666	Gm01	8426147	8455098
Gm08	42127312	42127863	+	ID=XLOC_032911	LOC100784634	Gm08	42127801	42131925
Gm19	43583725	43583913	-	ID=XLOC_083106	LOC100784549	Gm19	43574686	43583843
Gm16	30667421	30667685	+	ID=XLOC_067851	LOC100784491	Gm16	30667591	30669791
Gm16	19101305	19101696	+	ID=XLOC_067422	LOC100784474	Gm16	19100338	19107721
Gm13	33652352	33652666	-	ID=XLOC_057437	LOC100784418	Gm13	33651277	33652587
Gm05	8499260	8499615	+	ID=XLOC_017855	LOC100784402	Gm05	8499269	8512333
Gm20	213390	213588	+	ID=XLOC_083707	LOC100784401	Gm20	213415	219308
Gm10	47229544	47230251	+	ID=XLOC_042375	LOC100784348	Gm10	47229701	47238871
Gm19	41573468	41573700	+	ID=XLOC_080852	LOC100784193	Gm19	41563436	41574614
Gm19	41574226	41574617	+	ID=XLOC_080853	LOC100784193	Gm19	41563436	41574614
Gm18	5909526	5909760	+	ID=XLOC_074776	LOC100784163	Gm18	5909547	5912228
Gm09	35790339	35790602	+	ID=XLOC_037222	LOC100784131	Gm09	35780577	35790685
Gm01	53610126	53610383	-	ID=XLOC_003887	LOC100784130	Gm01	53605952	53610301
Gm14	309057	309491	-	ID=XLOC_060241	LOC100784090	Gm14	298535	312718
Gm07	35692358	35692719	+	ID=XLOC_027695	LOC100784084	Gm07	35692350	35695619
Gm07	35693398	35693623	+	ID=XLOC_027696	LOC100784084	Gm07	35692350	35695619
Gm07	35695485	35695649	+	ID=XLOC_027698	LOC100784084	Gm07	35692350	35695619
Gm20	25234426	25234918	-	ID=XLOC_086378	LOC100784052	Gm20	25220270	25234991
Gm09	10168271	10169054	-	ID=XLOC_038699	LOC100783981	Gm09	10168635	10261515
Gm09	10175767	10175958	-	ID=XLOC_038700	LOC100783981	Gm09	10168635	10261515
Gm09	10177405	10177565	-	ID=XLOC_038702	LOC100783981	Gm09	10168635	10261515
Gm09	10189436	10189693	-	ID=XLOC_038704	LOC100783981	Gm09	10168635	10261515
Gm09	10191891	10192061	-	ID=XLOC_038707	LOC100783981	Gm09	10168635	10261515
Gm09	10208092	10208254	-	ID=XLOC_038708	LOC100783981	Gm09	10168635	10261515
Gm09	10215044	10215194	-	ID=XLOC_038709	LOC100783981	Gm09	10168635	10261515
Gm07	14587403	14587594	+	ID=XLOC_027092	LOC100783935	Gm07	14587450	14607424
Gm17	7206259	7206525	-	ID=XLOC_072902	LOC100783782	Gm17	7204063	7206496
Gm05	39830714	39831048	-	ID=XLOC_020932	LOC100783706	Gm05	39824799	39830920
Gm18	9216856	9217060	+	ID=XLOC_074966	LOC100783637	Gm18	9216808	9218819
Gm01	238253	238742	+	ID=XLOC_000009	LOC100783598	Gm01	237885	238659
Gm07	12020724	12020940	-	ID=XLOC_029204	LOC100783561	Gm07	12020845	12024707
Gm06	11361583	11361760	+	ID=XLOC_022070	LOC100783548	Gm06	11361435	11373130
Gm19	39567760	39567968	-	ID=XLOC_082780	LOC100783489	Gm19	39563139	39573370
Gm03	12831515	12832040	-	ID=XLOC_011658	LOC100783483	Gm03	12829154	12831970
Gm08	2236647	2236811	+	ID=XLOC_030742	LOC100783402	Gm08	2234513	2252931
Gm15	10901424	10901761	+	ID=XLOC_063053	LOC100783397	Gm15	10901434	10917465
Gm13	977776	977928	-	ID=XLOC_055715	LOC100783365	Gm13	977795	979764
Gm13	978016	978436	-	ID=XLOC_055716	LOC100783365	Gm13	977795	979764
Gm13	27669969	27670295	+	ID=XLOC_054222	LOC100783352	Gm13	27670212	27716348
Gm13	27691642	27691860	+	ID=XLOC_054231	LOC100783352	Gm13	27670212	27716348
Gm19	45286158	45286861	+	ID=XLOC_081161	LOC100783303	Gm19	45286170	45289625
Gm19	45286992	45287574	+	ID=XLOC_081162	LOC100783303	Gm19	45286170	45289625
Gm10	50540344	50540696	-	ID=XLOC_044983	LOC100783284	Gm10	50536775	50540580
Gm12	4050429	4050631	-	ID=XLOC_051355	LOC100783150	Gm12	4043784	4050439
Gm03	41241601	41241774	-	ID=XLOC_012578	LOC100783117	Gm03	41236549	41241787
Gm03	33148703	33149111	+	ID=XLOC_010039	LOC100783107	Gm03	33148792	33153767
Gm13	31840342	31840615	-	ID=XLOC_057280	LOC100782986	Gm13	31834808	31841523
Gm13	31841271	31841529	-	ID=XLOC_057282	LOC100782986	Gm13	31834808	31841523
Gm04	7779487	7780388	+	ID=XLOC_013751	LOC100782780	Gm04	7777243	7780044
Gm04	7777255	7777588	-	ID=XLOC_015883	LOC100782780	Gm04	7777243	7780044
Gm04	7777652	7780377	-	ID=XLOC_015884	LOC100782780	Gm04	7777243	7780044
Gm19	3259726	3259969	-	ID=XLOC_081801	LOC100782776	Gm19	3251951	3260186
Gm03	2541017	2541183	-	ID=XLOC_011286	LOC100782767	Gm03	2535201	2543150
Gm10	45104951	45105166	+	ID=XLOC_042213	LOC100782737	Gm10	45096408	45106705
Gm10	45105298	45105818	+	ID=XLOC_042214	LOC100782737	Gm10	45096408	45106705
Gm10	45106058	45106634	+	ID=XLOC_042216	LOC100782737	Gm10	45096408	45106705
Gm17	9006662	9006898	+	ID=XLOC_070851	LOC100782723	Gm17	9006703	9018032
Gm17	9009381	9010984	+	ID=XLOC_070853	LOC100782723	Gm17	9006703	9018032
Gm20	42608384	42608755	+	ID=XLOC_085368	LOC100782626	Gm20	42603815	42608761
Gm12	38048225	38048730	-	ID=XLOC_052789	LOC100782619	Gm12	38040424	38052813
Gm12	38052729	38052995	-	ID=XLOC_052793	LOC100782619	Gm12	38040424	38052813
Gm11	3546504	3546920	+	ID=XLOC_045337	LOC100782607	Gm11	3546718	3550683
Gm19	47220804	47221120	+	ID=XLOC_081327	LOC100782602	Gm19	47220919	47223960
Gm19	43164778	43164942	-	ID=XLOC_083072	LOC100782598	Gm19	43159395	43165744
Gm01	8339409	8339650	+	ID=XLOC_000466	LOC100782527	Gm01	8321564	8340535
Gm07	4217943	4218800	+	ID=XLOC_026458	LOC100782484	Gm07	4214440	4218263
Gm06	48518035	48518211	-	ID=XLOC_025930	LOC100782452	Gm06	48513114	48518225
Gm05	41501881	41502189	+	ID=XLOC_019185	LOC100782433	Gm05	41501891	41508910
Gm05	41502716	41502973	+	ID=XLOC_019186	LOC100782433	Gm05	41501891	41508910
Gm05	41504146	41504413	+	ID=XLOC_019188	LOC100782433	Gm05	41501891	41508910
Gm04	25507643	25507834	-	ID=XLOC_016412	LOC100782429	Gm04	25502714	25509529
Gm04	25508641	25508842	-	ID=XLOC_016416	LOC100782429	Gm04	25502714	25509529
Gm04	25509396	25509950	-	ID=XLOC_016418	LOC100782429	Gm04	25502714	25509529
Gm18	58635052	58635243	-	ID=XLOC_079090	LOC100782384	Gm18	58635127	58638399
Gm05	350769	351190	-	ID=XLOC_019254	LOC100782283	Gm05	350064	353971
Gm05	351557	351750	-	ID=XLOC_019255	LOC100782283	Gm05	350064	353971
Gm19	6465885	6466060	-	ID=XLOC_081948	LOC100782251	Gm19	6465809	6468523
Gm04	6109457	6109648	+	ID=XLOC_013605	LOC100782245	Gm04	6106703	6115149
Gm04	6111324	6111481	+	ID=XLOC_013608	LOC100782245	Gm04	6106703	6115149
Gm04	6114815	6115229	+	ID=XLOC_013612	LOC100782245	Gm04	6106703	6115149
Gm03	39865359	39865542	+	ID=XLOC_010424	LOC100782215	Gm03	39862043	39870442
Gm17	40562722	40563149	-	ID=XLOC_074182	LOC100782183	Gm17	40560231	40563074
Gm01	48557911	48558248	+	ID=XLOC_001438	LOC100782161	Gm01	48557977	48575592
Gm01	48558713	48558864	+	ID=XLOC_001439	LOC100782161	Gm01	48557977	48575592
Gm01	48559491	48560150	+	ID=XLOC_001440	LOC100782161	Gm01	48557977	48575592
Gm01	48561006	48561259	+	ID=XLOC_001442	LOC100782161	Gm01	48557977	48575592
Gm01	48575285	48575793	+	ID=XLOC_001445	LOC100782161	Gm01	48557977	48575592
Gm14	1205088	1205514	+	ID=XLOC_058443	LOC100782128	Gm14	1205224	1211123
Gm18	3502134	3502456	+	ID=XLOC_074588	LOC100782041	Gm18	3501631	3503689
Gm07	35621786	35622236	+	ID=XLOC_027687	LOC100781939	Gm07	35619555	35625218
Gm07	35622397	35625165	+	ID=XLOC_027688	LOC100781939	Gm07	35619555	35625218
Gm06	1808086	1808298	+	ID=XLOC_021258	LOC100781933	Gm06	1799242	1813347
Gm05	33205857	33206249	-	ID=XLOC_020354	LOC100781903	Gm05	33199788	33206202
Gm11	37835145	37835392	+	ID=XLOC_046977	LOC100781873	Gm11	37835368	37890628
Gm11	37863879	37864519	+	ID=XLOC_046981	LOC100781873	Gm11	37835368	37890628
Gm11	37880069	37880384	+	ID=XLOC_046986	LOC100781873	Gm11	37835368	37890628
Gm10	42678957	42679157	+	ID=XLOC_042016	LOC100781842	Gm10	42679045	42692840
Gm20	3332787	3333087	-	ID=XLOC_085938	LOC100781739	Gm20	3328081	3332983
Gm02	51135035	51135680	+	ID=XLOC_006521	LOC100781655	Gm02	51133840	51146088
Gm17	1814931	1815173	+	ID=XLOC_070267	LOC100781646	Gm17	1802994	1818893
Gm17	1816188	1816532	+	ID=XLOC_070268	LOC100781646	Gm17	1802994	1818893
Gm17	1818057	1818813	+	ID=XLOC_070269	LOC100781646	Gm17	1802994	1818893
Gm16	5737403	5737964	+	ID=XLOC_067040	LOC100781618	Gm16	5737523	5742143
Gm02	14711977	14712158	+	ID=XLOC_005201	LOC100781476	Gm02	14703051	14719757
Gm02	50829343	50829531	+	ID=XLOC_006486	LOC100781469	Gm02	50829435	50833305
Gm07	36602531	36602837	-	ID=XLOC_029931	LOC100781399	Gm07	36601608	36602551
Gm12	33333710	33334629	-	ID=XLOC_052454	LOC100781344	Gm12	33333710	33337830
Gm12	33334690	33335880	-	ID=XLOC_052455	LOC100781344	Gm12	33333710	33337830
Gm12	33337654	33337935	-	ID=XLOC_052458	LOC100781344	Gm12	33333710	33337830
Gm19	17979736	17980343	-	ID=XLOC_082163	LOC100781322	Gm19	17979802	17991472
Gm19	17987442	17987628	-	ID=XLOC_082165	LOC100781322	Gm19	17979802	17991472
Gm03	30502697	30502859	-	ID=XLOC_011972	LOC100781303	Gm03	30496036	30502801
Gm10	17557801	17558207	+	ID=XLOC_041155	LOC100781123	Gm10	17531121	17558100
Gm17	41285617	41286573	+	ID=XLOC_072181	LOC100781090	Gm17	41285505	41289552
Gm03	24983978	24984294	+	ID=XLOC_009773	LOC100780970	Gm03	24984173	25038119
Gm01	4015410	4015649	-	ID=XLOC_002311	LOC100780908	Gm01	4012722	4020141
Gm08	18564097	18564521	+	ID=XLOC_032155	LOC100780887	Gm08	18559283	18564529
Gm20	30693583	30694257	+	ID=XLOC_084533	LOC100780814	Gm20	30690530	30695438
Gm20	30695062	30695454	+	ID=XLOC_084537	LOC100780814	Gm20	30690530	30695438
Gm19	15173611	15173979	-	ID=XLOC_082132	LOC100780803	Gm19	15173601	15188763
Gm19	15188076	15188893	-	ID=XLOC_082137	LOC100780803	Gm19	15173601	15188763
Gm13	33503794	33504013	+	ID=XLOC_054673	LOC100780664	Gm13	33503945	33509151
Gm13	33507269	33507747	+	ID=XLOC_054674	LOC100780664	Gm13	33503945	33509151
Gm01	54230321	54230655	-	ID=XLOC_003950	LOC100780539	Gm01	54222664	54230715
Gm01	7012449	7012839	-	ID=XLOC_002433	LOC100780534	Gm01	7007418	7012829
Gm08	12256689	12257242	+	ID=XLOC_031622	LOC100780527	Gm08	12245354	12274304
Gm08	12258125	12258729	+	ID=XLOC_031624	LOC100780527	Gm08	12245354	12274304
Gm08	45756380	45756648	-	ID=XLOC_035799	LOC100780520	Gm08	45742574	45768486
Gm13	21711169	21711332	+	ID=XLOC_053812	LOC100780477	Gm13	21711130	21731137
Gm11	9956852	9957025	-	ID=XLOC_047990	LOC100780441	Gm11	9953256	9962436
Gm11	9959168	9959641	-	ID=XLOC_047994	LOC100780441	Gm11	9953256	9962436
Gm09	36547913	36548151	-	ID=XLOC_039480	LOC100780375	Gm09	36541027	36548153
Gm09	31241432	31241675	-	ID=XLOC_039237	LOC100780360	Gm09	31235033	31241660
Gm20	11251708	11252209	+	ID=XLOC_084133	LOC100780283	Gm20	11239034	11252050
Gm18	52797057	52797784	+	ID=XLOC_076183	LOC100780231	Gm18	52797648	52800538
Gm13	38325937	38326122	-	ID=XLOC_057827	LOC100780140	Gm13	38315863	38326778
Gm13	38326319	38326941	-	ID=XLOC_057828	LOC100780140	Gm13	38315863	38326778
Gm13	33503167	33503369	+	ID=XLOC_054672	LOC100780133	Gm13	33503266	33503760
Gm20	43295153	43295715	-	ID=XLOC_087391	LOC100780107	Gm20	43295341	43298006
Gm08	45704777	45705048	+	ID=XLOC_033201	LOC100779997	Gm08	45704790	45723520
Gm15	4467369	4467533	+	ID=XLOC_062487	LOC100779995	Gm15	4464954	4474711
Gm15	4472932	4473131	+	ID=XLOC_062490	LOC100779995	Gm15	4464954	4474711
Gm15	4473394	4473697	+	ID=XLOC_062491	LOC100779995	Gm15	4464954	4474711
Gm15	4474663	4474928	+	ID=XLOC_062493	LOC100779995	Gm15	4464954	4474711
Gm07	9820284	9820926	-	ID=XLOC_029095	LOC100779987	Gm07	9802974	9827054
Gm07	9826953	9827294	-	ID=XLOC_029096	LOC100779987	Gm07	9802974	9827054
Gm11	38002436	38003379	-	ID=XLOC_049055	LOC100779888	Gm11	38002401	38002583
Gm10	40657444	40658118	+	ID=XLOC_041844	LOC100779870	Gm10	40657827	40663850
Gm10	40660474	40660844	+	ID=XLOC_041849	LOC100779870	Gm10	40657827	40663850
Gm10	40661166	40661570	+	ID=XLOC_041850	LOC100779870	Gm10	40657827	40663850
Gm10	40662058	40662302	+	ID=XLOC_041852	LOC100779870	Gm10	40657827	40663850
Gm02	21789741	21790272	+	ID=XLOC_005387	LOC100779869	Gm02	21789987	21802912
Gm02	21793880	21794032	+	ID=XLOC_005392	LOC100779869	Gm02	21789987	21802912
Gm09	10458371	10459208	+	ID=XLOC_036532	LOC100779836	Gm09	10459015	10463109
Gm07	18269118	18269507	-	ID=XLOC_029509	LOC100779801	Gm07	18269229	18280288
Gm07	18270084	18270349	-	ID=XLOC_029510	LOC100779801	Gm07	18269229	18280288
Gm07	18270745	18271499	-	ID=XLOC_029511	LOC100779801	Gm07	18269229	18280288
Gm07	18273311	18273737	-	ID=XLOC_029513	LOC100779801	Gm07	18269229	18280288
Gm07	18274192	18274645	-	ID=XLOC_029514	LOC100779801	Gm07	18269229	18280288
Gm07	43204902	43205090	-	ID=XLOC_030446	LOC100779785	Gm07	43204234	43205025
Gm13	25010758	25011279	+	ID=XLOC_054044	LOC100779756	Gm13	25010716	25022096
Gm12	12702889	12703373	+	ID=XLOC_050010	LOC100779734	Gm12	12700499	12703080
Gm18	36977434	36977638	-	ID=XLOC_078193	LOC100779679	Gm18	36970836	36979215
Gm01	143540	143743	+	ID=XLOC_000002	LOC100779643	Gm01	143590	193446
Gm15	14078446	14078612	+	ID=XLOC_063253	LOC100779633	Gm15	14059735	14079637
Gm15	14079241	14079660	+	ID=XLOC_063255	LOC100779633	Gm15	14059735	14079637
Gm06	13082207	13082558	+	ID=XLOC_022207	LOC100779607	Gm06	13082255	13090552
Gm20	46737039	46737621	-	ID=XLOC_087650	LOC100779579	Gm20	46731628	46756299
Gm20	46744009	46744801	-	ID=XLOC_087651	LOC100779579	Gm20	46731628	46756299
Gm20	46745542	46745772	-	ID=XLOC_087653	LOC100779579	Gm20	46731628	46756299
Gm20	46755777	46755958	-	ID=XLOC_087655	LOC100779579	Gm20	46731628	46756299
Gm20	46756041	46756364	-	ID=XLOC_087656	LOC100779579	Gm20	46731628	46756299
Gm20	42490689	42491083	-	ID=XLOC_087330	LOC100779577	Gm20	42490720	42494545
Gm08	44326173	44326332	+	ID=XLOC_033074	LOC100779464	Gm08	44315904	44333122
Gm08	15610270	15610500	-	ID=XLOC_034610	LOC100779461	Gm08	15602994	15610370
Gm13	10675397	10675554	+	ID=XLOC_053487	LOC100779405	Gm13	10675378	10683440
Gm04	48249004	48249456	+	ID=XLOC_015165	LOC100779375	Gm04	48245308	48250794
Gm04	48250368	48250891	+	ID=XLOC_015167	LOC100779375	Gm04	48245308	48250794
Gm03	47483717	47483883	+	ID=XLOC_011071	LOC100779346	Gm03	47483549	47488394
Gm10	40657444	40658118	+	ID=XLOC_041844	LOC100779336	Gm10	40657662	40662241
Gm10	40660474	40660844	+	ID=XLOC_041849	LOC100779336	Gm10	40657662	40662241
Gm10	40661166	40661570	+	ID=XLOC_041850	LOC100779336	Gm10	40657662	40662241
Gm10	40662058	40662302	+	ID=XLOC_041852	LOC100779336	Gm10	40657662	40662241
Gm08	125089	125247	+	ID=XLOC_030577	LOC100779283	Gm08	125157	132661
Gm15	49809002	49809289	-	ID=XLOC_066550	LOC100779268	Gm15	49808944	49822997
Gm15	49817761	49818978	-	ID=XLOC_066556	LOC100779268	Gm15	49808944	49822997
Gm14	17666831	17666991	-	ID=XLOC_061156	LOC100779257	Gm14	17609551	17709533
Gm14	17707834	17708063	-	ID=XLOC_061160	LOC100779257	Gm14	17609551	17709533
Gm14	17708183	17708516	-	ID=XLOC_061161	LOC100779257	Gm14	17609551	17709533
Gm14	17708986	17709730	-	ID=XLOC_061162	LOC100779257	Gm14	17609551	17709533
Gm13	37415969	37416129	+	ID=XLOC_055004	LOC100779229	Gm13	37415389	37417356
Gm06	17690181	17690339	-	ID=XLOC_025005	LOC100779085	Gm06	17676627	17690254
Gm13	41295939	41297163	+	ID=XLOC_055331	LOC100779076	Gm13	41292003	41297223
Gm05	40885593	40886104	+	ID=XLOC_019118	LOC100779061	Gm05	40885616	40890006
Gm09	44406831	44407303	+	ID=XLOC_037875	LOC100778959	Gm09	44407054	44415667
Gm09	33379548	33379741	+	ID=XLOC_037100	LOC100778953	Gm09	33379209	33408960
Gm09	33380483	33380775	+	ID=XLOC_037101	LOC100778953	Gm09	33379209	33408960
Gm16	521374	521734	-	ID=XLOC_068416	LOC100778934	Gm16	517027	521800
Gm14	20423311	20423874	+	ID=XLOC_059361	LOC100778913	Gm14	20419556	20461819
Gm07	9831802	9832641	+	ID=XLOC_026892	LOC100778909	Gm07	9830324	9834740
Gm07	9834048	9834812	+	ID=XLOC_026894	LOC100778909	Gm07	9830324	9834740
Gm06	19674565	19675276	+	ID=XLOC_022565	LOC100778901	Gm06	19674359	19678471
Gm06	4628011	4628225	+	ID=XLOC_021512	LOC100778897	Gm06	4625471	4629025
Gm06	4628429	4628949	+	ID=XLOC_021513	LOC100778897	Gm06	4625471	4629025
Gm13	11947597	11948383	-	ID=XLOC_056260	LOC100778880	Gm13	11939539	11969073
Gm13	11958748	11958904	-	ID=XLOC_056261	LOC100778880	Gm13	11939539	11969073
Gm13	11960224	11960559	-	ID=XLOC_056262	LOC100778880	Gm13	11939539	11969073
Gm04	48199441	48200012	+	ID=XLOC_015156	LOC100778848	Gm04	48199507	48208377
Gm04	48201968	48202218	+	ID=XLOC_015158	LOC100778848	Gm04	48199507	48208377
Gm10	4310685	4310993	-	ID=XLOC_043020	LOC100778823	Gm10	4310309	4310902
Gm18	5752089	5752440	+	ID=XLOC_074765	LOC100778821	Gm18	5752183	5757044
Gm01	55819862	55820052	-	ID=XLOC_004107	LOC100778773	Gm01	55810937	55820533
Gm01	55820140	55820571	-	ID=XLOC_004108	LOC100778773	Gm01	55810937	55820533
Gm01	53461675	53462076	+	ID=XLOC_001815	LOC100778770	Gm01	53462000	53472350
Gm07	369247	369704	+	ID=XLOC_026136	LOC100778731	Gm07	369512	377397
Gm19	49600070	49600794	+	ID=XLOC_081514	LOC100778655	Gm19	49600174	49602143
Gm19	49601084	49602202	+	ID=XLOC_081517	LOC100778655	Gm19	49600174	49602143
Gm08	1738514	1738970	+	ID=XLOC_030702	LOC100778581	Gm08	1738691	1741158
Gm06	5158554	5158788	-	ID=XLOC_024049	LOC100778544	Gm06	5150030	5158859
Gm04	34605414	34606135	-	ID=XLOC_016546	LOC100778497	Gm04	34605405	34613024
Gm10	44901723	44902111	+	ID=XLOC_042196	LOC100778448	Gm10	44901917	44910372
Gm08	494009	494197	-	ID=XLOC_033349	LOC100778402	Gm08	494048	494398
Gm08	5554744	5555153	-	ID=XLOC_033782	LOC100778388	Gm08	5548989	5555075
Gm13	7910936	7911761	-	ID=XLOC_056114	LOC100778356	Gm13	7911515	7930614
Gm13	7925614	7926026	-	ID=XLOC_056119	LOC100778356	Gm13	7911515	7930614
Gm13	7926140	7926475	-	ID=XLOC_056120	LOC100778356	Gm13	7911515	7930614
Gm04	45407795	45408058	+	ID=XLOC_014944	LOC100778306	Gm04	45402243	45408210
Gm18	7723441	7723716	-	ID=XLOC_077459	LOC100778280	Gm18	7720480	7725456
Gm18	62229797	62230447	+	ID=XLOC_076887	LOC100778278	Gm18	62230023	62235644
Gm18	62230539	62231540	+	ID=XLOC_076888	LOC100778278	Gm18	62230023	62235644
Gm18	62232332	62233431	+	ID=XLOC_076891	LOC100778278	Gm18	62230023	62235644
Gm18	62234143	62234310	+	ID=XLOC_076892	LOC100778278	Gm18	62230023	62235644
Gm18	62234642	62234913	+	ID=XLOC_076894	LOC100778278	Gm18	62230023	62235644
Gm18	62235013	62235643	+	ID=XLOC_076895	LOC100778278	Gm18	62230023	62235644
Gm17	3116985	3117206	-	ID=XLOC_072549	LOC100778246	Gm17	3107780	3117305
Gm07	43198126	43198306	+	ID=XLOC_028245	LOC100778179	Gm07	43198182	43199597
Gm07	43198501	43199038	+	ID=XLOC_028246	LOC100778179	Gm07	43198182	43199597
Gm07	43198084	43198958	-	ID=XLOC_030441	LOC100778179	Gm07	43198182	43199597
Gm20	43965059	43965410	-	ID=XLOC_087451	LOC100778141	Gm20	43958613	43965154
Gm15	1061496	1061785	+	ID=XLOC_062170	LOC100778037	Gm15	1061670	1066468
Gm04	43232769	43232938	-	ID=XLOC_016855	LOC100777959	Gm04	43199614	43258406
Gm04	43255480	43255701	-	ID=XLOC_016859	LOC100777959	Gm04	43199614	43258406
Gm04	43258156	43258635	-	ID=XLOC_016860	LOC100777959	Gm04	43199614	43258406
Gm17	8676479	8677436	-	ID=XLOC_073036	LOC100777901	Gm17	8676631	8677851
Gm17	8677568	8677880	-	ID=XLOC_073037	LOC100777901	Gm17	8676631	8677851
Gm07	6161568	6161849	+	ID=XLOC_026574	LOC100777848	Gm07	6161650	6169500
Gm20	36433984	36434165	-	ID=XLOC_086875	LOC100777778	Gm20	36426106	36458546
Gm20	36434852	36435381	-	ID=XLOC_086876	LOC100777778	Gm20	36426106	36458546
Gm03	37733534	37733701	-	ID=XLOC_012338	LOC100777738	Gm03	37727066	37733914
Gm07	11734796	11735433	-	ID=XLOC_029185	LOC100777658	Gm07	11730053	11735146
Gm17	18821643	18822058	+	ID=XLOC_071411	LOC100777538	Gm17	18821789	18835004
Gm17	18832357	18833020	+	ID=XLOC_071417	LOC100777538	Gm17	18821789	18835004
Gm17	18834533	18835054	+	ID=XLOC_071420	LOC100777538	Gm17	18821789	18835004
Gm17	13036169	13036649	+	ID=XLOC_071156	LOC100777535	Gm17	13036552	13042370
Gm02	47523532	47523735	-	ID=XLOC_008681	LOC100777534	Gm02	47517458	47535051
Gm02	47523920	47524228	-	ID=XLOC_008682	LOC100777534	Gm02	47517458	47535051
Gm02	47525367	47525794	-	ID=XLOC_008683	LOC100777534	Gm02	47517458	47535051
Gm03	2297122	2297449	+	ID=XLOC_009214	LOC100777417	Gm03	2292795	2297207
Gm18	3997898	3998198	+	ID=XLOC_074622	LOC100777409	Gm18	3997836	4007561
Gm16	5901756	5902237	+	ID=XLOC_067055	LOC100777347	Gm16	5901919	5907020
Gm20	45190065	45190546	+	ID=XLOC_085563	LOC100777257	Gm20	45190192	45231277
Gm20	45190742	45191271	+	ID=XLOC_085564	LOC100777257	Gm20	45190192	45231277
Gm20	45219662	45219865	+	ID=XLOC_085574	LOC100777257	Gm20	45190192	45231277
Gm20	45224128	45224365	+	ID=XLOC_085576	LOC100777257	Gm20	45190192	45231277
Gm20	45226265	45226522	+	ID=XLOC_085579	LOC100777257	Gm20	45190192	45231277
Gm20	45227251	45227738	+	ID=XLOC_085580	LOC100777257	Gm20	45190192	45231277
Gm20	45229299	45229496	+	ID=XLOC_085582	LOC100777257	Gm20	45190192	45231277
Gm20	45230062	45230267	+	ID=XLOC_085583	LOC100777257	Gm20	45190192	45231277
Gm18	62079511	62079879	+	ID=XLOC_076862	LOC100777209	Gm18	62079696	62111167
Gm18	62090324	62090725	+	ID=XLOC_076867	LOC100777209	Gm18	62079696	62111167
Gm18	62100528	62100677	+	ID=XLOC_076873	LOC100777209	Gm18	62079696	62111167
Gm18	62101918	62102104	+	ID=XLOC_076874	LOC100777209	Gm18	62079696	62111167
Gm18	62104561	62104753	+	ID=XLOC_076876	LOC100777209	Gm18	62079696	62111167
Gm18	62110541	62111200	+	ID=XLOC_076877	LOC100777209	Gm18	62079696	62111167
Gm09	35542496	35542788	-	ID=XLOC_039419	LOC100777170	Gm09	35533496	35542685
Gm08	35166897	35167115	-	ID=XLOC_035221	LOC100777147	Gm08	35159509	35167109
Gm14	17448147	17448438	+	ID=XLOC_059280	LOC100777132	Gm14	17448174	17454310
Gm13	31515916	31516207	+	ID=XLOC_054508	LOC100777100	Gm13	31516096	31521993
Gm04	3456348	3456528	+	ID=XLOC_013398	LOC100777075	Gm04	3456495	3459038
Gm15	4401264	4401825	-	ID=XLOC_064791	LOC100776963	Gm15	4401271	4401822
Gm13	21644713	21645125	+	ID=XLOC_053804	LOC100776940	Gm13	21641934	21646900
Gm13	21646533	21646937	+	ID=XLOC_053806	LOC100776940	Gm13	21641934	21646900
Gm11	2721384	2722071	+	ID=XLOC_045265	LOC100776895	Gm11	2721853	2725173
Gm10	37308254	37308500	+	ID=XLOC_041595	LOC100776861	Gm10	37308274	37311958
Gm10	37308882	37309211	+	ID=XLOC_041596	LOC100776861	Gm10	37308274	37311958
Gm10	37309277	37310653	+	ID=XLOC_041597	LOC100776861	Gm10	37308274	37311958
Gm10	37311446	37311735	+	ID=XLOC_041601	LOC100776861	Gm10	37308274	37311958
Gm18	56007523	56007758	+	ID=XLOC_076380	LOC100776858	Gm18	56005253	56007833
Gm01	1833179	1833380	-	ID=XLOC_002179	LOC100776823	Gm01	1825901	1834663
Gm14	13819993	13820168	+	ID=XLOC_059210	LOC100776775	Gm14	13812527	13824381
Gm06	4526509	4526904	-	ID=XLOC_023987	LOC100776761	Gm06	4526675	4539010
Gm06	4538952	4539255	-	ID=XLOC_023990	LOC100776761	Gm06	4526675	4539010
Gm13	34176900	34177250	+	ID=XLOC_054723	LOC100776750	Gm13	34177219	34184328
Gm13	17853910	17854082	-	ID=XLOC_056410	LOC100776745	Gm13	17848964	17860961
Gm02	2332364	2332557	+	ID=XLOC_004333	LOC100776666	Gm02	2327692	2333021
Gm02	2332703	2333071	+	ID=XLOC_004334	LOC100776666	Gm02	2327692	2333021
Gm06	11146450	11146625	+	ID=XLOC_022046	LOC100776590	Gm06	11143597	11146999
Gm13	23363399	23363928	-	ID=XLOC_056684	LOC100776575	Gm13	23362998	23363920
Gm05	15598660	15598932	-	ID=XLOC_019865	LOC100776562	Gm05	15595529	15599011
Gm05	41284184	41284401	+	ID=XLOC_019152	LOC100776560	Gm05	41284209	41288157
Gm05	41285749	41286017	+	ID=XLOC_019153	LOC100776560	Gm05	41284209	41288157
Gm20	32335382	32335833	-	ID=XLOC_086554	LOC100776546	Gm20	32333791	32339129
Gm18	52657433	52657593	-	ID=XLOC_078670	LOC100776508	Gm18	52657344	52666475
Gm18	52660591	52660741	-	ID=XLOC_078675	LOC100776508	Gm18	52657344	52666475
Gm18	52661458	52661795	-	ID=XLOC_078677	LOC100776508	Gm18	52657344	52666475
Gm18	52666017	52666229	-	ID=XLOC_078679	LOC100776508	Gm18	52657344	52666475
Gm15	11945079	11945298	+	ID=XLOC_063118	LOC100776444	Gm15	11943696	11953769
Gm13	41151226	41152230	+	ID=XLOC_055317	LOC100776413	Gm13	41152124	41158827
Gm19	45108159	45108629	-	ID=XLOC_083229	LOC100776351	Gm19	45108521	45109226
Gm07	287148	287638	-	ID=XLOC_028411	LOC100776243	Gm07	287067	290934
Gm07	287989	288584	-	ID=XLOC_028412	LOC100776243	Gm07	287067	290934
Gm14	47780527	47780836	-	ID=XLOC_061930	LOC100776232	Gm14	47775439	47780750
Gm13	17545684	17546066	-	ID=XLOC_056401	LOC100776209	Gm13	17524017	17557227
Gm13	17546485	17546770	-	ID=XLOC_056403	LOC100776209	Gm13	17524017	17557227
Gm05	39222263	39222543	+	ID=XLOC_018976	LOC100776190	Gm05	39221924	39225016
Gm20	15234712	15234910	-	ID=XLOC_086170	LOC100776009	Gm20	15229423	15234864
Gm11	6317498	6317768	+	ID=XLOC_045625	LOC100775990	Gm11	6317575	6327203
Gm10	46906481	46906758	-	ID=XLOC_044690	LOC100775967	Gm10	46906479	46907810
Gm10	46907550	46907780	-	ID=XLOC_044691	LOC100775967	Gm10	46906479	46907810
Gm17	18775899	18776143	-	ID=XLOC_073510	LOC100775939	Gm17	18776058	18777917
Gm08	4877252	4878777	-	ID=XLOC_033710	LOC100775909	Gm08	4877250	4879192
Gm08	4878922	4879305	-	ID=XLOC_033711	LOC100775909	Gm08	4877250	4879192
Gm06	12945148	12945320	+	ID=XLOC_022194	LOC100775876	Gm06	12945235	12951732
Gm06	2636553	2637017	+	ID=XLOC_021325	LOC100775874	Gm06	2622742	2645706
Gm12	38835571	38835732	+	ID=XLOC_050923	LOC100775825	Gm12	38835218	38837721
Gm09	5783786	5784007	+	ID=XLOC_036330	LOC100775749	Gm09	5783951	5788522
Gm19	46887380	46888286	-	ID=XLOC_083399	LOC100775615	Gm19	46881687	46887858
Gm02	45132185	45132353	-	ID=XLOC_008504	LOC100775576	Gm02	45115087	45132255
Gm09	36086545	36087542	+	ID=XLOC_037249	LOC100775570	Gm09	36085591	36087572
Gm09	35469818	35470014	+	ID=XLOC_037203	LOC100775559	Gm09	35469845	35485559
Gm14	8839116	8839378	+	ID=XLOC_059014	LOC100775515	Gm14	8837312	8841693
Gm20	45326973	45327303	+	ID=XLOC_085596	LOC100775474	Gm20	45327250	45329584
Gm10	30849423	30850342	+	ID=XLOC_041373	LOC100775408	Gm10	30849536	30867244
Gm10	30854891	30855190	+	ID=XLOC_041378	LOC100775408	Gm10	30849536	30867244
Gm10	30857527	30857940	+	ID=XLOC_041381	LOC100775408	Gm10	30849536	30867244
Gm10	30866723	30867456	+	ID=XLOC_041383	LOC100775408	Gm10	30849536	30867244
Gm17	29637835	29638549	+	ID=XLOC_071623	LOC100775406	Gm17	29634027	29638356
Gm09	1092635	1092831	+	ID=XLOC_036004	LOC100775397	Gm09	1092670	1110250
Gm02	41529681	41530012	-	ID=XLOC_008253	LOC100775395	Gm02	41506295	41529724
Gm13	42540424	42540694	+	ID=XLOC_055467	LOC100775318	Gm13	42539461	42544244
Gm08	12017386	12017596	-	ID=XLOC_034344	LOC100775189	Gm08	12008277	12018612
Gm08	12018245	12018611	-	ID=XLOC_034346	LOC100775189	Gm08	12008277	12018612
Gm07	35948139	35948438	+	ID=XLOC_027705	LOC100527617	Gm07	35948371	35958642
Gm18	41636549	41636828	-	ID=XLOC_078305	LOC100527553	Gm18	41630771	41636782
Gm03	37924615	37924971	-	ID=XLOC_012354	LOC100527546	Gm03	37923141	37924961
Gm18	11682206	11682552	-	ID=XLOC_077689	LOC100527495	Gm18	11679479	11683862
Gm18	11683687	11683904	-	ID=XLOC_077691	LOC100527495	Gm18	11679479	11683862
Gm02	43964297	43964585	-	ID=XLOC_008432	LOC100527483	Gm02	43962850	43964493
Gm02	6821952	6822289	+	ID=XLOC_004700	LOC100527414	Gm02	6822045	6824699
Gm18	56624913	56625646	+	ID=XLOC_076418	LOC100527413	Gm18	56624917	56632538
Gm16	36539746	36539979	+	ID=XLOC_068294	LOC100527367	Gm16	36538402	36541514
Gm16	36540571	36541610	+	ID=XLOC_068296	LOC100527367	Gm16	36538402	36541514
Gm14	4095921	4096070	+	ID=XLOC_058705	LOC100527334	Gm14	4084328	4116031
Gm14	4096868	4097521	+	ID=XLOC_058706	LOC100527334	Gm14	4084328	4116031
Gm16	15733235	15733822	-	ID=XLOC_069140	LOC100527320	Gm16	15733341	15748732
Gm16	15748524	15748721	-	ID=XLOC_069142	LOC100527320	Gm16	15733341	15748732
Gm18	42161530	42162002	-	ID=XLOC_078327	LOC100527300	Gm18	42158904	42162864
Gm18	42162090	42162434	-	ID=XLOC_078328	LOC100527300	Gm18	42158904	42162864
Gm18	42162731	42163205	-	ID=XLOC_078330	LOC100527300	Gm18	42158904	42162864
Gm04	17543420	17544122	-	ID=XLOC_016274	LOC100527040	Gm04	17540283	17544110
Gm17	362398	362771	-	ID=XLOC_072255	LOC100526991	Gm17	359947	364999
Gm17	363355	363526	-	ID=XLOC_072257	LOC100526991	Gm17	359947	364999
Gm05	40691154	40691449	-	ID=XLOC_021000	LOC100526973	Gm05	40691142	40692159
Gm05	40691637	40692207	-	ID=XLOC_021001	LOC100526973	Gm05	40691142	40692159
Gm02	11789309	11791026	-	ID=XLOC_007444	LOC100526921	Gm02	11789718	11790742
Gm15	13648171	13648715	-	ID=XLOC_065515	LOC100526910	Gm15	13648208	13655616
Gm15	13653434	13653774	-	ID=XLOC_065516	LOC100526910	Gm15	13648208	13655616
Gm15	13654542	13655105	-	ID=XLOC_065518	LOC100526910	Gm15	13648208	13655616
Gm11	35644408	35644674	+	ID=XLOC_046809	LOC100526847	Gm11	35642550	35648804
Gm11	35645865	35646236	+	ID=XLOC_046810	LOC100526847	Gm11	35642550	35648804
Gm01	23305856	23306398	-	ID=XLOC_002718	LOC100500678	Gm01	23303810	23306619
Gm01	23306479	23306832	-	ID=XLOC_002719	LOC100500678	Gm01	23303810	23306619
Gm18	27165249	27165427	+	ID=XLOC_075532	LOC100500643	Gm18	27161790	27178306
Gm18	27166597	27166815	+	ID=XLOC_075533	LOC100500643	Gm18	27161790	27178306
Gm18	27167416	27167954	+	ID=XLOC_075534	LOC100500643	Gm18	27161790	27178306
Gm18	27168757	27168965	+	ID=XLOC_075536	LOC100500643	Gm18	27161790	27178306
Gm18	36901017	36901202	-	ID=XLOC_078191	LOC100500606	Gm18	36883942	36901185
Gm20	34160335	34160833	+	ID=XLOC_084745	LOC100500583	Gm20	34160522	34162421
Gm15	45436216	45436627	-	ID=XLOC_066347	LOC100500144	Gm15	45436230	45438144
Gm20	24153399	24153566	+	ID=XLOC_084372	LOC100337655	Gm20	24153431	24221058
Gm10	47993650	47993812	+	ID=XLOC_042453	LOC100306715	Gm10	47991239	48001464
Gm09	30072213	30073433	-	ID=XLOC_039192	LOC100306678	Gm09	30072350	30073246
Gm12	37395442	37395737	+	ID=XLOC_050819	LOC100306302	Gm12	37395570	37407780
Gm13	37900619	37900917	-	ID=XLOC_057796	LOC100306225	Gm13	37900889	37904887
Gm13	33440035	33440392	+	ID=XLOC_054665	LOC100305820	Gm13	33436793	33440408
Gm01	36213834	36214069	-	ID=XLOC_003000	LOC100305658	Gm01	36211254	36214026
Gm14	46254812	46255031	-	ID=XLOC_061848	LOC100305532	Gm14	46253729	46255300
Gm18	53284388	53284609	+	ID=XLOC_076212	LOC100305504	Gm18	53284408	53286816
Gm15	14979148	14979317	-	ID=XLOC_065587	LOC100305356	Gm15	14979204	14987536
Gm01	43160544	43160779	-	ID=XLOC_003206	WRKY5	Gm01	43157372	43160722
Gm13	32408185	32408373	-	ID=XLOC_057324	LOC732595	Gm13	32398727	32408275
Gm11	36430475	36430841	+	ID=XLOC_046864	LOC547512	Gm11	36430740	36435283
Gm13	36651369	36651620	-	ID=XLOC_057695	LOC100820406	Gm13	36646718	36651516
Gm20	24153399	24153566	+	ID=XLOC_084372	LOC100820388	Gm20	24052606	24476112
Gm18	19592423	19593422	+	ID=XLOC_075385	LOC100820328	Gm18	19592586	19595282
Gm18	19593819	19594305	+	ID=XLOC_075386	LOC100820328	Gm18	19592586	19595282
Gm09	28701706	28702165	+	ID=XLOC_036930	LOC100820287	Gm09	28696849	28702040
Gm10	2542446	2542991	-	ID=XLOC_042916	LOC100820156	Gm10	2542575	2544033
Gm10	2543606	2544032	-	ID=XLOC_042917	LOC100820156	Gm10	2542575	2544033
Gm08	11979005	11979247	+	ID=XLOC_031589	LOC100820107	Gm08	11977650	11984863
Gm08	15381528	15382228	-	ID=XLOC_034573	LOC100820092	Gm08	15381605	15387605
Gm08	15382933	15383198	-	ID=XLOC_034575	LOC100820092	Gm08	15381605	15387605
Gm08	15384020	15384373	-	ID=XLOC_034578	LOC100820092	Gm08	15381605	15387605
Gm08	15384573	15385526	-	ID=XLOC_034579	LOC100820092	Gm08	15381605	15387605
Gm08	15385829	15386897	-	ID=XLOC_034582	LOC100820092	Gm08	15381605	15387605
Gm08	15387126	15387429	-	ID=XLOC_034583	LOC100820092	Gm08	15381605	15387605
Gm05	31415262	31415582	+	ID=XLOC_018349	LOC100820019	Gm05	31411957	31415387
Gm16	3387200	3387585	+	ID=XLOC_066881	LOC100819741	Gm16	3387312	3413836
Gm06	19505971	19506659	-	ID=XLOC_025120	LOC100819522	Gm06	19495170	19507069
Gm06	19506923	19507078	-	ID=XLOC_025121	LOC100819522	Gm06	19495170	19507069
Gm18	5841720	5842285	-	ID=XLOC_077339	LOC100819422	Gm18	5841638	5842281
Gm12	36517772	36518435	+	ID=XLOC_050734	LOC100819307	Gm12	36518118	36543261
Gm12	36521372	36521550	+	ID=XLOC_050738	LOC100819307	Gm12	36518118	36543261
Gm12	36523454	36523991	+	ID=XLOC_050741	LOC100819307	Gm12	36518118	36543261
Gm12	36529013	36529330	+	ID=XLOC_050744	LOC100819307	Gm12	36518118	36543261
Gm12	36542696	36543280	+	ID=XLOC_050748	LOC100819307	Gm12	36518118	36543261
Gm04	43341877	43342355	-	ID=XLOC_016869	LOC100819303	Gm04	43340954	43342085
Gm11	22115353	22115895	+	ID=XLOC_046443	LOC100819286	Gm11	22115350	22115884
Gm18	8404056	8404506	-	ID=XLOC_077506	LOC100819251	Gm18	8403910	8417365
Gm18	8405014	8405443	-	ID=XLOC_077507	LOC100819251	Gm18	8403910	8417365
Gm18	8406529	8406776	-	ID=XLOC_077509	LOC100819251	Gm18	8403910	8417365
Gm18	8407901	8408089	-	ID=XLOC_077510	LOC100819251	Gm18	8403910	8417365
Gm18	8415880	8416058	-	ID=XLOC_077512	LOC100819251	Gm18	8403910	8417365
Gm17	24204397	24204577	-	ID=XLOC_073646	LOC100818869	Gm17	24177145	24254818
Gm17	24205605	24205828	-	ID=XLOC_073647	LOC100818869	Gm17	24177145	24254818
Gm08	17922018	17922233	+	ID=XLOC_032104	LOC100818829	Gm08	17922093	17924468
Gm11	22076394	22076794	+	ID=XLOC_046440	LOC100818748	Gm11	22076291	22076850
Gm08	15991222	15991691	+	ID=XLOC_031927	LOC100818503	Gm08	15990134	15993403
Gm08	6300429	6301074	+	ID=XLOC_031111	LOC100818498	Gm08	6290508	6304929
Gm11	27453735	27454036	+	ID=XLOC_046523	LOC100818400	Gm11	27445801	27453837
Gm11	9744976	9745221	+	ID=XLOC_045926	LOC100818398	Gm11	9745058	9749619
Gm16	19387655	19388312	-	ID=XLOC_069211	LOC100818307	Gm16	19358207	19391544
Gm16	19391176	19391733	-	ID=XLOC_069212	LOC100818307	Gm16	19358207	19391544
Gm06	850136	850732	-	ID=XLOC_023654	LOC100818270	Gm06	850200	853547
Gm11	22031737	22032217	+	ID=XLOC_046439	LOC100818211	Gm11	22031708	22032385
Gm05	27262094	27262698	+	ID=XLOC_018183	LOC100817553	Gm05	27238151	27262270
Gm05	27262021	27262403	-	ID=XLOC_020050	LOC100817553	Gm05	27238151	27262270
Gm13	20407058	20407793	-	ID=XLOC_056465	LOC100817361	Gm13	20401867	20408574
Gm13	20408454	20408669	-	ID=XLOC_056467	LOC100817361	Gm13	20401867	20408574
Gm04	45226234	45226619	+	ID=XLOC_014921	LOC100817327	Gm04	45222100	45230390
Gm10	5241760	5242044	-	ID=XLOC_043114	LOC100817276	Gm10	5238155	5241812
Gm02	38737519	38739284	+	ID=XLOC_005698	LOC100817268	Gm02	38738079	38748145
Gm13	24555351	24556012	-	ID=XLOC_056764	LOC100817190	Gm13	24555861	24562829
Gm08	43483822	43484088	-	ID=XLOC_035605	LOC100817066	Gm08	43477790	43484059
Gm15	24627561	24627746	+	ID=XLOC_063667	LOC100816877	Gm15	24627033	24630808
Gm15	24628660	24629212	+	ID=XLOC_063669	LOC100816877	Gm15	24627033	24630808
Gm15	24630446	24630808	+	ID=XLOC_063671	LOC100816877	Gm15	24627033	24630808
Gm04	35984535	35984803	+	ID=XLOC_014408	LOC100816773	Gm04	35981550	35994876
Gm04	35987307	35987556	+	ID=XLOC_014410	LOC100816773	Gm04	35981550	35994876
Gm10	2887371	2887580	+	ID=XLOC_040591	LOC100816754	Gm10	2887026	2896909
Gm14	48497339	48497666	-	ID=XLOC_061980	LOC100816509	Gm14	48493634	48497421
Gm01	45914270	45914647	-	ID=XLOC_003301	LOC100816183	Gm01	45911623	45936724
Gm01	45914844	45915437	-	ID=XLOC_003302	LOC100816183	Gm01	45911623	45936724
Gm01	45915861	45916160	-	ID=XLOC_003303	LOC100816183	Gm01	45911623	45936724
Gm01	45918480	45918754	-	ID=XLOC_003306	LOC100816183	Gm01	45911623	45936724
Gm01	45918805	45919219	-	ID=XLOC_003307	LOC100816183	Gm01	45911623	45936724
Gm01	45919849	45920330	-	ID=XLOC_003309	LOC100816183	Gm01	45911623	45936724
Gm01	45922574	45923529	-	ID=XLOC_003319	LOC100816183	Gm01	45911623	45936724
Gm15	13637364	13637888	-	ID=XLOC_065509	LOC100816010	Gm15	13623025	13638945
Gm15	13638583	13638866	-	ID=XLOC_065510	LOC100816010	Gm15	13623025	13638945
Gm14	27931287	27931723	+	ID=XLOC_059481	LOC100815984	Gm14	27931107	27931465
Gm14	945007	945159	+	ID=XLOC_058410	LOC100815791	Gm14	945107	947918
Gm02	20935873	20936505	-	ID=XLOC_007773	LOC100815691	Gm02	20936413	20940503
Gm02	20937084	20937321	-	ID=XLOC_007774	LOC100815691	Gm02	20936413	20940503
Gm02	20937625	20938108	-	ID=XLOC_007775	LOC100815691	Gm02	20936413	20940503
Gm08	3138259	3138428	+	ID=XLOC_030841	LOC100815645	Gm08	3135058	3141097
Gm11	35271244	35271730	+	ID=XLOC_046790	LOC100815551	Gm11	35263819	35272350
Gm17	21070374	21070692	+	ID=XLOC_071453	LOC100815521	Gm17	21057376	21072478
Gm17	21072401	21072569	+	ID=XLOC_071454	LOC100815521	Gm17	21057376	21072478
Gm14	44607323	44607929	-	ID=XLOC_061756	LOC100815444	Gm14	44607816	44609010
Gm05	722879	723400	+	ID=XLOC_017373	LOC100815416	Gm05	723158	724899
Gm02	81919	82284	+	ID=XLOC_004132	LOC100815338	Gm02	81216	86556
Gm01	33895129	33895300	-	ID=XLOC_002942	LOC100815294	Gm01	33892147	33895828
Gm05	31134083	31134233	+	ID=XLOC_018328	LOC100815224	Gm05	31133973	31136810
Gm04	35894404	35894718	-	ID=XLOC_016574	LOC100815189	Gm04	35894669	35898529
Gm04	35894897	35895185	-	ID=XLOC_016575	LOC100815189	Gm04	35894669	35898529
Gm04	35898025	35898283	-	ID=XLOC_016576	LOC100815189	Gm04	35894669	35898529
Gm18	57978849	57979019	-	ID=XLOC_079038	LOC100815159	Gm18	57971138	57990509
Gm19	20477802	20477997	+	ID=XLOC_080083	LOC100814861	Gm19	20477694	20477918
Gm18	59840817	59841397	-	ID=XLOC_079187	LOC100814821	Gm18	59840731	59843609
Gm16	31799029	31799714	+	ID=XLOC_067935	LOC100814778	Gm16	31794531	31799259
Gm05	14096796	14097016	+	ID=XLOC_017962	LOC100814701	Gm05	14092693	14097299
Gm04	47713410	47713698	+	ID=XLOC_015117	LOC100814671	Gm04	47707612	47716162
Gm04	47714661	47714930	+	ID=XLOC_015118	LOC100814671	Gm04	47707612	47716162
Gm15	46988983	46989584	+	ID=XLOC_064182	LOC100814399	Gm15	46989302	46991412
Gm04	15894610	15894997	+	ID=XLOC_014110	LOC100814328	Gm04	15894612	15898818
Gm18	59793727	59794232	+	ID=XLOC_076675	LOC100814290	Gm18	59791828	59794829
Gm18	59794477	59794967	+	ID=XLOC_076676	LOC100814290	Gm18	59791828	59794829
Gm09	4838131	4838584	-	ID=XLOC_038468	LOC100814269	Gm09	4833840	4841931
Gm14	19451424	19451601	+	ID=XLOC_059342	LOC100814210	Gm14	19447491	19454623
Gm07	38182490	38184137	-	ID=XLOC_030026	LOC100814038	Gm07	38182520	38184093
Gm12	25403939	25404223	+	ID=XLOC_050313	LOC100813807	Gm12	25403994	25406260
Gm10	50181910	50182911	-	ID=XLOC_044946	LOC100813573	Gm10	50181907	50185707
Gm13	36839440	36839685	-	ID=XLOC_057720	LOC100813465	Gm13	36837376	36840656
Gm03	43213409	43213565	+	ID=XLOC_010690	LOC100813405	Gm03	43213083	43219455
Gm01	13437821	13438849	+	ID=XLOC_000591	LOC100813366	Gm01	13436021	13439374
Gm01	13438987	13441060	+	ID=XLOC_000592	LOC100813366	Gm01	13436021	13439374
Gm08	1156903	1157178	+	ID=XLOC_030654	LOC100813348	Gm08	1153372	1159924
Gm08	1159067	1159374	+	ID=XLOC_030656	LOC100813348	Gm08	1153372	1159924
Gm08	1159609	1159817	+	ID=XLOC_030657	LOC100813348	Gm08	1153372	1159924
Gm08	1153359	1153703	-	ID=XLOC_033410	LOC100813348	Gm08	1153372	1159924
Gm04	47293151	47293335	+	ID=XLOC_015090	LOC100813261	Gm04	47293181	47294230
Gm18	1168494	1168895	+	ID=XLOC_074406	LOC100813228	Gm18	1164935	1175774
Gm18	45841403	45841766	+	ID=XLOC_075907	LOC100813214	Gm18	45826394	45842378
Gm02	11789309	11791026	-	ID=XLOC_007444	LOC100813206	Gm02	11787276	11790231
Gm13	2620924	2621159	-	ID=XLOC_055796	LOC100813127	Gm13	2620985	2627682
Gm07	36724421	36724836	+	ID=XLOC_027761	LOC100812953	Gm07	36724707	36726637
Gm07	36725277	36725542	+	ID=XLOC_027764	LOC100812953	Gm07	36724707	36726637
Gm18	7022560	7022732	+	ID=XLOC_074846	LOC100812859	Gm18	7021345	7023088
Gm17	18257162	18258033	-	ID=XLOC_073481	LOC100812851	Gm17	18252341	18257618
Gm09	17843599	17843769	-	ID=XLOC_038890	LOC100812655	Gm09	17843511	17847706
Gm13	2609551	2609902	-	ID=XLOC_055795	LOC100812590	Gm13	2602347	2609608
Gm15	2525102	2525412	+	ID=XLOC_062315	LOC100812431	Gm15	2525255	2532353
Gm19	28803530	28803807	-	ID=XLOC_082292	LOC100812352	Gm19	28802241	28805088
Gm16	32526261	32527265	-	ID=XLOC_069712	LOC100812266	Gm16	32524103	32526887
Gm15	30878379	30878633	+	ID=XLOC_063769	LOC100812241	Gm15	30872894	30878487
Gm10	332621	333510	-	ID=XLOC_042735	LOC100812145	Gm10	330785	333544
Gm07	19756735	19757156	+	ID=XLOC_027368	LOC100812064	Gm07	19756886	19767224
Gm03	36993934	36994093	+	ID=XLOC_010237	LOC100811942	Gm03	36990231	37008952
Gm20	46539732	46539925	+	ID=XLOC_085715	LOC100811828	Gm20	46539897	46543632
Gm07	44388230	44388507	+	ID=XLOC_028372	LOC100811702	Gm07	44388399	44394911
Gm20	37959474	37959837	-	ID=XLOC_086992	LOC100811653	Gm20	37951955	37959660
Gm16	31723881	31724056	-	ID=XLOC_069666	LOC100811564	Gm16	31717976	31732159
Gm19	37029229	37029728	-	ID=XLOC_082629	LOC100811098	Gm19	37029318	37031005
Gm19	37030677	37030856	-	ID=XLOC_082630	LOC100811098	Gm19	37029318	37031005
Gm13	35027691	35028888	-	ID=XLOC_057553	LOC100810959	Gm13	35028724	35029053
Gm04	6791907	6792158	+	ID=XLOC_013667	LOC100810920	Gm04	6775311	6792204
Gm04	6784560	6784793	-	ID=XLOC_015830	LOC100810920	Gm04	6775311	6792204
Gm13	40476210	40476374	+	ID=XLOC_055256	LOC100810773	Gm13	40475346	40485604
Gm13	40476567	40477089	+	ID=XLOC_055257	LOC100810773	Gm13	40475346	40485604
Gm13	40479825	40479979	+	ID=XLOC_055258	LOC100810773	Gm13	40475346	40485604
Gm13	40484456	40485310	+	ID=XLOC_055259	LOC100810773	Gm13	40475346	40485604
Gm11	35048357	35051112	+	ID=XLOC_046778	LOC100810734	Gm11	35048309	35050804
Gm16	36530839	36531215	+	ID=XLOC_068291	LOC100810668	Gm16	36527950	36531204
Gm13	32926802	32927047	+	ID=XLOC_054609	LOC100810599	Gm13	32926726	32931055
Gm13	32927392	32927610	+	ID=XLOC_054611	LOC100810599	Gm13	32926726	32931055
Gm20	40472931	40474038	-	ID=XLOC_087170	LOC100810588	Gm20	40472759	40476534
Gm20	40475179	40475766	-	ID=XLOC_087171	LOC100810588	Gm20	40472759	40476534
Gm20	40476366	40476800	-	ID=XLOC_087172	LOC100810588	Gm20	40472759	40476534
Gm03	39428640	39428937	-	ID=XLOC_012456	LOC100810546	Gm03	39428756	39430194
Gm03	35430956	35431186	-	ID=XLOC_012177	LOC100810544	Gm03	35424732	35459045
Gm17	38740630	38740820	-	ID=XLOC_074060	LOC100810494	Gm17	38736579	38741311
Gm17	38741104	38741319	-	ID=XLOC_074062	LOC100810494	Gm17	38736579	38741311
Gm01	43087265	43087421	-	ID=XLOC_003201	LOC100810478	Gm01	43086232	43098208
Gm18	17488068	17488607	-	ID=XLOC_077874	LOC100810206	Gm18	17488065	17498193
Gm18	17489282	17489499	-	ID=XLOC_077876	LOC100810206	Gm18	17488065	17498193
Gm18	17490464	17491227	-	ID=XLOC_077877	LOC100810206	Gm18	17488065	17498193
Gm07	13582593	13583328	-	ID=XLOC_029260	LOC100810113	Gm07	13579449	13582953
Gm01	51954777	51954930	+	ID=XLOC_001679	LOC100809609	Gm01	51953283	51955517
Gm18	3080773	3080994	-	ID=XLOC_077161	LOC100809475	Gm18	3065262	3081260
Gm14	10464952	10465241	+	ID=XLOC_059096	LOC100809379	Gm14	10443577	10466491
Gm14	10465330	10466108	+	ID=XLOC_059097	LOC100809379	Gm14	10443577	10466491
Gm20	4949353	4950378	-	ID=XLOC_085992	LOC100809337	Gm20	4940487	4950375
Gm11	37280296	37281016	+	ID=XLOC_046929	LOC100809288	Gm11	37280414	37287080
Gm11	14689752	14690170	-	ID=XLOC_048264	LOC100809151	Gm11	14688401	14690664
Gm11	33200675	33200916	+	ID=XLOC_046705	LOC100808936	Gm11	33197748	33212281
Gm11	33209464	33209715	+	ID=XLOC_046707	LOC100808936	Gm11	33197748	33212281
Gm02	42709988	42710433	-	ID=XLOC_008329	LOC100808893	Gm02	42702275	42711017
Gm17	34370632	34370850	+	ID=XLOC_071775	LOC100808880	Gm17	34349763	34381822
Gm01	47649944	47650473	-	ID=XLOC_003424	LOC100808869	Gm01	47649600	47662999
Gm01	47651674	47652898	-	ID=XLOC_003427	LOC100808869	Gm01	47649600	47662999
Gm01	47658730	47659548	-	ID=XLOC_003432	LOC100808869	Gm01	47649600	47662999
Gm14	4299318	4299577	-	ID=XLOC_060559	LOC100808489	Gm14	4295495	4300144
Gm19	4003239	4003682	+	ID=XLOC_079668	LOC100808424	Gm19	4002392	4006820
Gm10	44033624	44034111	-	ID=XLOC_044447	LOC100808380	Gm10	44033997	44046222
Gm01	3235796	3236282	+	ID=XLOC_000219	LOC100808351	Gm01	3227834	3236176
Gm07	10942352	10942942	+	ID=XLOC_026958	LOC100808147	Gm07	10940005	10945622
Gm14	32287268	32287602	+	ID=XLOC_059634	LOC100808129	Gm14	32287545	32290928
Gm05	10887975	10888453	-	ID=XLOC_019789	LOC100808111	Gm05	10888159	10908047
Gm12	4245640	4246218	-	ID=XLOC_051373	LOC100808099	Gm12	4238947	4246405
Gm17	14666147	14666775	+	ID=XLOC_071263	LOC100807832	Gm17	14665360	14710694
Gm18	10248668	10248981	-	ID=XLOC_077625	LOC100807685	Gm18	10230810	10252509
Gm18	10249653	10249913	-	ID=XLOC_077626	LOC100807685	Gm18	10230810	10252509
Gm13	4775604	4776214	-	ID=XLOC_055905	LOC100807594	Gm13	4768859	4775768
Gm12	34092404	34092883	-	ID=XLOC_052497	LOC100807553	Gm12	34092855	34099259
Gm20	13478325	13478923	-	ID=XLOC_086155	LOC100807378	Gm20	13471031	13478470
Gm07	19559972	19560273	+	ID=XLOC_027361	LOC100807255	Gm07	19555998	19567670
Gm03	36772972	36773281	+	ID=XLOC_010217	LOC100807153	Gm03	36766207	36775200
Gm03	36773374	36773718	+	ID=XLOC_010218	LOC100807153	Gm03	36766207	36775200
Gm15	2341095	2341652	+	ID=XLOC_062285	LOC100807093	Gm15	2338582	2342306
Gm11	4178350	4178542	+	ID=XLOC_045398	LOC100807023	Gm11	4174424	4180541
Gm11	4178948	4179163	+	ID=XLOC_045399	LOC100807023	Gm11	4174424	4180541
Gm11	4179256	4179624	+	ID=XLOC_045400	LOC100807023	Gm11	4174424	4180541
Gm11	4180252	4180732	+	ID=XLOC_045401	LOC100807023	Gm11	4174424	4180541
Gm04	37886837	37887020	-	ID=XLOC_016636	LOC100807012	Gm04	37886314	37908879
Gm04	37889275	37889694	-	ID=XLOC_016638	LOC100807012	Gm04	37886314	37908879
Gm04	37891612	37892127	-	ID=XLOC_016639	LOC100807012	Gm04	37886314	37908879
Gm08	46546204	46546669	-	ID=XLOC_035863	LOC100806923	Gm08	46546186	46563007
Gm08	11336480	11337147	+	ID=XLOC_031529	LOC100806747	Gm08	11333477	11341067
Gm07	9123015	9123248	-	ID=XLOC_029056	LOC100806725	Gm07	9121822	9123260
Gm05	32433542	32433735	-	ID=XLOC_020302	LOC100806319	Gm05	32433554	32434369
Gm05	32434017	32434342	-	ID=XLOC_020303	LOC100806319	Gm05	32433554	32434369
Gm10	6336730	6337275	+	ID=XLOC_040822	LOC100806264	Gm10	6336248	6336951
Gm08	23345928	23346191	-	ID=XLOC_035100	LOC100806205	Gm08	23345885	23350723
Gm08	23350381	23350733	-	ID=XLOC_035101	LOC100806205	Gm08	23345885	23350723
Gm13	38416939	38417588	-	ID=XLOC_057838	LOC100806160	Gm13	38399445	38417346
Gm05	1380242	1380587	+	ID=XLOC_017434	LOC100806155	Gm05	1379196	1386614
Gm20	26514148	26515215	-	ID=XLOC_086409	LOC100806135	Gm20	26513476	26515207
Gm04	39247942	39248092	+	ID=XLOC_014506	LOC100806120	Gm04	39247954	39250117
Gm04	39248182	39248726	+	ID=XLOC_014507	LOC100806120	Gm04	39247954	39250117
Gm04	39248886	39249228	+	ID=XLOC_014508	LOC100806120	Gm04	39247954	39250117
Gm19	46222432	46222956	+	ID=XLOC_081242	LOC100806105	Gm19	46222676	46232216
Gm09	11576930	11577308	-	ID=XLOC_038748	LOC100806064	Gm09	11562775	11577359
Gm04	8862698	8863075	+	ID=XLOC_013824	LOC100805956	Gm04	8858878	8862838
Gm01	47533212	47533540	+	ID=XLOC_001359	LOC100805678	Gm01	47519727	47534752
Gm13	34866551	34866918	+	ID=XLOC_054793	LOC100805629	Gm13	34866551	34873401
Gm12	5605138	5605924	+	ID=XLOC_049649	LOC100805597	Gm12	5605125	5605934
Gm16	414955	415113	-	ID=XLOC_068409	LOC100805503	Gm16	414517	414972
Gm08	21403946	21404224	-	ID=XLOC_034973	LOC100805494	Gm08	21393445	21404170
Gm04	28305921	28306498	-	ID=XLOC_016468	LOC100805434	Gm04	28301519	28311031
Gm08	15430349	15430866	-	ID=XLOC_034593	LOC100805335	Gm08	15424616	15431448
Gm15	35866725	35867146	-	ID=XLOC_066085	LOC100805302	Gm15	35866790	35881907
Gm13	42012399	42012619	-	ID=XLOC_058137	LOC100805263	Gm13	42007533	42012563
Gm10	49872257	49872510	-	ID=XLOC_044917	LOC100805180	Gm10	49868972	49886243
Gm10	49872562	49873024	-	ID=XLOC_044918	LOC100805180	Gm10	49868972	49886243
Gm19	6763561	6763953	+	ID=XLOC_079818	LOC100805053	Gm19	6763683	6766463
Gm01	36456953	36457384	-	ID=XLOC_003006	LOC100804967	Gm01	36452532	36460839
Gm01	36458214	36460119	-	ID=XLOC_003009	LOC100804967	Gm01	36452532	36460839
Gm01	36460519	36460938	-	ID=XLOC_003010	LOC100804967	Gm01	36452532	36460839
Gm07	36383555	36383766	-	ID=XLOC_029911	LOC100804940	Gm07	36376887	36383771
Gm02	34035514	34035871	-	ID=XLOC_008046	LOC100804634	Gm02	34032288	34051152
Gm02	34036171	34036355	-	ID=XLOC_008047	LOC100804634	Gm02	34032288	34051152
Gm02	34036546	34036932	-	ID=XLOC_008048	LOC100804634	Gm02	34032288	34051152
Gm02	34037148	34037596	-	ID=XLOC_008049	LOC100804634	Gm02	34032288	34051152
Gm02	34049172	34049341	-	ID=XLOC_008053	LOC100804634	Gm02	34032288	34051152
Gm01	55022955	55023196	-	ID=XLOC_004021	LOC100804615	Gm01	55020307	55023034
Gm13	21848672	21849179	+	ID=XLOC_053825	LOC100804549	Gm13	21845463	21850542
Gm16	25129442	25129668	+	ID=XLOC_067566	LOC100804439	Gm16	25103145	25155151
Gm06	47493726	47493911	+	ID=XLOC_023322	LOC100804389	Gm06	47485497	47498198
Gm02	25925863	25926012	-	ID=XLOC_007816	LOC100804313	Gm02	25907517	25938609
Gm20	12172610	12172817	+	ID=XLOC_084168	LOC100803642	Gm20	12172403	12172803
Gm16	31537246	31537482	+	ID=XLOC_067908	LOC100803552	Gm16	31535512	31540263
Gm16	31538099	31538407	+	ID=XLOC_067909	LOC100803552	Gm16	31535512	31540263
Gm16	31538896	31539201	+	ID=XLOC_067912	LOC100803552	Gm16	31535512	31540263
Gm16	31539364	31540035	+	ID=XLOC_067913	LOC100803552	Gm16	31535512	31540263
Gm17	6207793	6208022	-	ID=XLOC_072808	LOC100803040	Gm17	6204673	6207898
Gm08	45008353	45008774	-	ID=XLOC_035734	LOC100803008	Gm08	45007367	45011636
Gm08	45009034	45009227	-	ID=XLOC_035736	LOC100803008	Gm08	45007367	45011636
Gm08	45009315	45009673	-	ID=XLOC_035737	LOC100803008	Gm08	45007367	45011636
Gm08	45011342	45011650	-	ID=XLOC_035739	LOC100803008	Gm08	45007367	45011636
Gm20	17590942	17591300	-	ID=XLOC_086229	LOC100802946	Gm20	17578064	17591181
Gm09	40671659	40671819	+	ID=XLOC_037562	LOC100802864	Gm09	40671675	40677927
Gm07	36288835	36289095	-	ID=XLOC_029904	LOC100802818	Gm07	36283883	36291735
Gm04	42697456	42697663	-	ID=XLOC_016817	LOC100802765	Gm04	42689897	42697485
Gm09	6548184	6548443	+	ID=XLOC_036381	LOC100802708	Gm09	6547689	6549487
Gm09	6547575	6549516	-	ID=XLOC_038557	LOC100802708	Gm09	6547689	6549487
Gm08	15254634	15254822	+	ID=XLOC_031866	LOC100802685	Gm08	15254636	15259794
Gm06	12364470	12365664	+	ID=XLOC_022152	LOC100802633	Gm06	12360636	12367738
Gm20	33563416	33563780	-	ID=XLOC_086633	LOC100802580	Gm20	33563686	33574582
Gm20	33564536	33564884	-	ID=XLOC_086634	LOC100802580	Gm20	33563686	33574582
Gm15	43656560	43656809	+	ID=XLOC_064057	LOC100802472	Gm15	43642604	43659278
Gm07	42584755	42586021	+	ID=XLOC_028199	LOC100802461	Gm07	42583937	42588021
Gm06	16678164	16678385	-	ID=XLOC_024943	LOC100802285	Gm06	16673526	16678365
Gm04	8651628	8652190	-	ID=XLOC_015931	LOC100802230	Gm04	8617119	8651708
Gm11	34726550	34726798	-	ID=XLOC_048845	LOC100802210	Gm11	34713298	34726791
Gm08	15214282	15214548	+	ID=XLOC_031859	LOC100802152	Gm08	15213179	15218249
Gm08	15217831	15218369	+	ID=XLOC_031862	LOC100802152	Gm08	15213179	15218249
Gm18	59342434	59342617	-	ID=XLOC_079142	LOC100802012	Gm18	59342541	59346061
Gm12	10465584	10466085	+	ID=XLOC_049908	LOC100801882	Gm12	10465243	10468940
Gm12	10466354	10466543	+	ID=XLOC_049909	LOC100801882	Gm12	10465243	10468940
Gm12	10467781	10467942	+	ID=XLOC_049913	LOC100801882	Gm12	10465243	10468940
Gm10	2057483	2057674	-	ID=XLOC_042878	LOC100801841	Gm10	2053539	2077493
Gm10	2058651	2058870	-	ID=XLOC_042879	LOC100801841	Gm10	2053539	2077493
Gm10	2059244	2059543	-	ID=XLOC_042880	LOC100801841	Gm10	2053539	2077493
Gm10	2060219	2060398	-	ID=XLOC_042882	LOC100801841	Gm10	2053539	2077493
Gm14	47849593	47849879	+	ID=XLOC_060104	LOC100801577	Gm14	47848385	47849869
Gm16	21323250	21323717	-	ID=XLOC_069246	LOC100801235	Gm16	21244368	21360646
Gm16	21338412	21338620	-	ID=XLOC_069250	LOC100801235	Gm16	21244368	21360646
Gm14	45918445	45919116	+	ID=XLOC_059960	LOC100800852	Gm14	45918689	45922706
Gm06	5387584	5387793	+	ID=XLOC_021569	LOC100800837	Gm06	5387649	5392644
Gm20	4478201	4478631	+	ID=XLOC_083983	LOC100800815	Gm20	4478524	4479711
Gm03	40603737	40604346	+	ID=XLOC_010481	LOC100800769	Gm03	40603669	40604398
Gm04	42288576	42288875	+	ID=XLOC_014684	LOC100800607	Gm04	42277748	42292361
Gm15	23495	23730	+	ID=XLOC_062080	LOC100800511	Gm15	19067	48312
Gm07	42088335	42088890	-	ID=XLOC_030314	LOC100800501	Gm07	42088825	42090936
Gm14	43779373	43779619	+	ID=XLOC_059872	LOC100800488	Gm14	43773819	43780422
Gm16	34666182	34666541	-	ID=XLOC_069885	LOC100800365	Gm16	34660334	34670014
Gm16	6545453	6545794	-	ID=XLOC_068887	LOC100800346	Gm16	6540090	6545802
Gm05	23744749	23745121	-	ID=XLOC_019961	LOC100800286	Gm05	23744081	23745779
Gm18	61111488	61111784	+	ID=XLOC_076787	LOC100800214	Gm18	61111166	61113935
Gm09	45273751	45273971	+	ID=XLOC_037942	LOC100800183	Gm09	45266273	45274924
[truncated: 375 more rows]

## Sheet: S7
nTU ID	functional annotation
XLOC_003058	gi|255645189|gb|ACU23092.1| unknown [Glycine max]
XLOC_001754	gi|502160366|ref|XP_004511721.1| PREDICTED: ethylene-responsive transcription factor 1A-like [Cicer arietinum]
XLOC_003942	gi|357481563|ref|XP_003611067.1| hypothetical protein MTR_5g010050 [Medicago truncatula] gi|355512402|gb|AES94025.1| hypothetical protein MTR_5g010050 [Medicago truncatula]
XLOC_001113	gi|356503018|ref|XP_003520309.1| PREDICTED: ZF-HD homeobox protein At5g65410-like [Glycine max]
XLOC_000189	gi|356533363|ref|XP_003535234.1| PREDICTED: MADS-box transcription factor 6-like [Glycine max]
XLOC_002651	gi|502087343|ref|XP_004488504.1| PREDICTED: uncharacterized protein LOC101515604, partial [Cicer arietinum] gi|502147523|ref|XP_004506816.1| PREDICTED: uncharacterized protein	LOC101503770, partial [Cicer arietinum] gi|502158651|ref|XP_004511231.1| PREDICTED: uncharacterized protein LOC101490872, partial [Cicer arietinum] gi|502158653|ref|XP_004511232.1| PREDICTED: uncharacterized protein LOC101491190, partial [Cicer arietinum] gi|502180686|ref|XP_004516694.1| PREDICTED: uncharacterized protein LOC101489190, partial [Cicer arietinum]
XLOC_000730	gi|357460705|ref|XP_003600634.1| Mitochondrial protein, putative [Medicago truncatula] gi|355489682|gb|AES70885.1| Mitochondrial protein, putative [Medicago truncatula]
XLOC_000345	gi|357486957|ref|XP_003613766.1| hypothetical protein MTR_5g040630 [Medicago truncatula] gi|355515101|gb|AES96724.1| hypothetical protein MTR_5g040630 [Medicago truncatula]
XLOC_002112	gi|356529750|ref|XP_003533451.1| PREDICTED: LOW QUALITY PROTEIN: probable CCR4-associated factor 1 homolog 11-like [Glycine max]
XLOC_000267	gi|115463331|ref|NP_001055265.1| Os05g0347000 [Oryza sativa Japonica Group] gi|55167947|gb|AAV43816.1| unknown protein [Oryza sativa Japonica Group] gi|113578816|dbj|BAF17179.1	| Os05g0347000 [Oryza sativa Japonica Group] gi|215766445|dbj|BAG98753.1| unnamed protein product [Oryza sativa Japonica Group] gi|218196597|gb|EEC79024.1| hypothetical protein OsI_19562 [Oryza sativa Indica Group] gi|222631225|gb|EEE63357.1| hypothetical protein OsJ_18168 [Oryza sativa Japonica Group]
XLOC_001755	gi|357482147|ref|XP_003611359.1| Kinase-like protein [Medicago truncatula] gi|355512694|gb|AES94317.1| Kinase-like protein [Medicago truncatula]
XLOC_000823	gi|356537130|ref|XP_003537083.1| PREDICTED: LOW QUALITY PROTEIN: GDSL esterase/lipase At1g28610-like, partial [Glycine max]
XLOC_003856	gi|356540514|ref|XP_003538733.1| PREDICTED: oxysterol-binding protein-related protein 2A-like [Glycine max]
XLOC_000340	gi|357438359|ref|XP_003589455.1| hypothetical protein MTR_1g024790 [Medicago truncatula] gi|355478503|gb|AES59706.1| hypothetical protein MTR_1g024790 [Medicago truncatula]
XLOC_001267	gi|462416638|gb|EMJ21375.1| hypothetical protein PRUPE_ppa016589mg, partial [Prunus persica]
XLOC_002750	gi|356529190|ref|XP_003533179.1| PREDICTED: uncharacterized protein LOC100779291 [Glycine max]
XLOC_002672	gi|470128621|ref|XP_004300235.1| PREDICTED: ubiquinol oxidase 1a, mitochondrial-like [Fragaria vesca subsp. vesca]
XLOC_002114	gi|356529750|ref|XP_003533451.1| PREDICTED: LOW QUALITY PROTEIN: probable CCR4-associated factor 1 homolog 11-like [Glycine max]
XLOC_000243	gi|502127572|ref|XP_004499759.1| PREDICTED: zinc finger CCCH domain-containing protein 53-like isoform X3 [Cicer arietinum]
XLOC_000383	gi|356498318|ref|XP_003518000.1| PREDICTED: uncharacterized protein LOC100787330 [Glycine max]
XLOC_002360	gi|356557455|ref|XP_003547031.1| PREDICTED: adenosine 3'-phospho 5'-phosphosulfate transporter 1-like [Glycine max]
XLOC_000196	gi|356504234|ref|XP_003520902.1| PREDICTED: uncharacterized protein LOC100791071 [Glycine max]
XLOC_000190	gi|356533363|ref|XP_003535234.1| PREDICTED: MADS-box transcription factor 6-like [Glycine max]
XLOC_008228	gi|502183745|ref|XP_004517204.1| PREDICTED: anthocyanidin 5,3-O-glucosyltransferase-like, partial [Cicer arietinum]
XLOC_005075	gi|502172875|ref|XP_004515209.1| PREDICTED: uncharacterized protein LOC101494990 [Cicer arietinum]
XLOC_005328	gi|356537077|ref|XP_003537057.1| PREDICTED: LOW QUALITY PROTEIN: probable homogentisate phytyltransferase 1, chloroplastic-like [Glycine max]
XLOC_007479	gi|462421954|gb|EMJ26217.1| hypothetical protein PRUPE_ppa020097mg, partial [Prunus persica]
XLOC_004667	gi|502080118|ref|XP_004486463.1| PREDICTED: obg-like ATPase 1-like [Cicer arietinum]
XLOC_008083	gi|189083770|ref|NP_001121133.1| membrane-associated transporter protein [Felis catus] gi|187765504|gb|ACD36578.1| solute carrier family 45 member 2 [Felis catus]
XLOC_008885	gi|356553587|ref|XP_003545136.1| PREDICTED: uncharacterized protein LOC100800140 [Glycine max]
XLOC_004818	gi|356536330|ref|XP_003536692.1| PREDICTED: uncharacterized protein LOC100820156 [Glycine max]
XLOC_005654	gi|351726343|ref|NP_001237891.1| serine/threonine kinase-like protein precursor [Glycine max] gi|212717117|gb|ACJ37400.1| serine/threonine kinase-like protein [Glycine max]
XLOC_005352	gi|356502972|ref|XP_003520288.1| PREDICTED: transcription factor bHLH110-like [Glycine max]
XLOC_004743	gi|502124916|ref|XP_004498723.1| PREDICTED: extensin-2-like [Cicer arietinum]
XLOC_007127	gi|356561418|ref|XP_003548978.1| PREDICTED: uncharacterized protein LOC100819038 [Glycine max]
XLOC_008470	gi|157830336|pdb|1BIY|A Chain A, Structure Of Diferric Buffalo Lactoferrin
XLOC_004319	gi|356575038|ref|XP_003555649.1| PREDICTED: probable protein phosphatase 2C 33-like [Glycine max]
XLOC_007515	gi|502111420|ref|XP_004494051.1| PREDICTED: F-box/kelch-repeat protein At3g23880-like [Cicer arietinum]
XLOC_008887	gi|356553587|ref|XP_003545136.1| PREDICTED: uncharacterized protein LOC100800140 [Glycine max]
XLOC_005452	gi|356537130|ref|XP_003537083.1| PREDICTED: LOW QUALITY PROTEIN: GDSL esterase/lipase At1g28610-like, partial [Glycine max]
XLOC_007653	gi|224128676|ref|XP_002320391.1| predicted protein [Populus trichocarpa] gi|222861164|gb|EEE98706.1| predicted protein [Populus trichocarpa]
XLOC_007631	gi|77556127|gb|ABA98923.1| retrotransposon protein, putative, Ty3-gypsy subclass [Oryza sativa Japonica Group]
XLOC_004314	gi|356575038|ref|XP_003555649.1| PREDICTED: probable protein phosphatase 2C 33-like [Glycine max]
XLOC_004966	gi|356574440|ref|XP_003555355.1| PREDICTED: LOW QUALITY PROTEIN: cytochrome P450 704C1-like [Glycine max]
XLOC_004434	gi|356510760|ref|XP_003524102.1| PREDICTED: reticuline oxidase-like protein-like [Glycine max]
XLOC_005907	gi|357490153|ref|XP_003615364.1| Beta-D-xylosidase [Medicago truncatula] gi|355516699|gb|AES98322.1| Beta-D-xylosidase [Medicago truncatula]
XLOC_006625	gi|356534921|ref|XP_003535999.1| PREDICTED: uncharacterized protein LOC100806979 [Glycine max]
XLOC_004316	gi|356575038|ref|XP_003555649.1| PREDICTED: probable protein phosphatase 2C 33-like [Glycine max]
XLOC_005528	gi|356504868|ref|XP_003521216.1| PREDICTED: actin-3-like [Glycine max]
XLOC_004970	gi|356514099|ref|XP_003525744.1| PREDICTED: sulfite oxidase-like [Glycine max]
XLOC_004431	gi|351722502|ref|NP_001238014.1| protein kinase [Glycine max] gi|212717137|gb|ACJ37410.1| protein kinase [Glycine max] gi|223452343|gb|ACM89499.1| receptor protein kinase-like	protein [Glycine max]
XLOC_008059	gi|502177372|ref|XP_004516068.1| PREDICTED: uncharacterized protein LOC101508857 isoform X3 [Cicer arietinum]
XLOC_008548	gi|356499332|ref|XP_003518495.1| PREDICTED: probable ATP-dependent RNA helicase YTHDC2-like [Glycine max]
XLOC_008082	gi|356551389|ref|XP_003544058.1| PREDICTED: probable receptor-like protein kinase At1g67000-like [Glycine max]
XLOC_007257	gi|356536709|ref|XP_003536878.1| PREDICTED: endoglucanase 17-like [Glycine max]
XLOC_004973	gi|356511035|ref|XP_003524237.1| PREDICTED: phosphatidylinositol-4-phosphate 5-kinase 7-like [Glycine max]
XLOC_005610	gi|147815257|emb|CAN74427.1| hypothetical protein VITISV_010984 [Vitis vinifera]
XLOC_008012	gi|357509915|ref|XP_003625246.1| hypothetical protein MTR_7g093040 [Medicago truncatula] gi|355500261|gb|AES81464.1| hypothetical protein MTR_7g093040 [Medicago truncatula]
XLOC_004969	gi|356511035|ref|XP_003524237.1| PREDICTED: phosphatidylinositol-4-phosphate 5-kinase 7-like [Glycine max]
XLOC_008413	gi|502095673|ref|XP_004490510.1| PREDICTED: uncharacterized aarF domain-containing protein kinase At5g05200, chloroplastic-like [Cicer arietinum]
XLOC_013086	gi|462416815|gb|EMJ21552.1| hypothetical protein PRUPE_ppa015255mg, partial [Prunus persica]
XLOC_012239	gi|356570480|ref|XP_003553414.1| PREDICTED: disease resistance protein RGA2-like [Glycine max]
XLOC_013014	gi|356571180|ref|XP_003553757.1| PREDICTED: probable ribose-5-phosphate isomerase-like [Glycine max]
XLOC_009917	gi|255317086|gb|ACU01863.1| vascular associated death 1 [Glycine max]
XLOC_010232	gi|357454301|ref|XP_003597431.1| 1-acyl-sn-glycerol-3-phosphate acyltransferase [Medicago truncatula] gi|355486479|gb|AES67682.1| 1-acyl-sn-glycerol-3-phosphate acyltransferase	[Medicago truncatula]
XLOC_011387	gi|356545951|ref|XP_003541396.1| PREDICTED: uncharacterized protein LOC100795353 [Glycine max]
XLOC_011067	gi|357454055|ref|XP_003597308.1| Kinase-like protein [Medicago truncatula] gi|355486356|gb|AES67559.1| Kinase-like protein [Medicago truncatula]
XLOC_009294	gi|357470005|ref|XP_003605287.1| hypothetical protein MTR_4g028100 [Medicago truncatula] gi|355506342|gb|AES87484.1| hypothetical protein MTR_4g028100 [Medicago truncatula]
XLOC_010235	gi|356567439|ref|XP_003551927.1| PREDICTED: vacuolar protein sorting-associated protein 16 homolog [Glycine max]
XLOC_012774	gi|357495019|ref|XP_003617798.1| CCP [Medicago truncatula] gi|355519133|gb|AET00757.1| CCP [Medicago truncatula]
XLOC_009628	gi|356545015|ref|XP_003540941.1| PREDICTED: uncharacterized protein LOC100799051 [Glycine max]
XLOC_010533	gi|353685478|gb|AER13155.1| putative methyltransferase [Phaseolus vulgaris]
XLOC_013080	gi|356571240|ref|XP_003553787.1| PREDICTED: UPF0667 protein C1orf55 homolog [Glycine max]
XLOC_010170	gi|321173014|gb|ADW77291.1| CLE37 protein [Glycine max]
XLOC_011143	gi|356507364|ref|XP_003522437.1| PREDICTED: uncharacterized protein LOC100788627 [Glycine max]
XLOC_011469	gi|356495057|ref|XP_003516397.1| PREDICTED: putative disease resistance protein At4g11170-like [Glycine max]
XLOC_009826	gi|356517484|ref|XP_003527417.1| PREDICTED: uncharacterized protein LOC100798725 [Glycine max]
XLOC_012776	gi|470130233|ref|XP_004301009.1| PREDICTED: L-type lectin-domain containing receptor kinase S.1-like [Fragaria vesca subsp. vesca]
XLOC_009918	gi|356551634|ref|XP_003544179.1| PREDICTED: uncharacterized protein LOC100818274 [Glycine max]
XLOC_011873	gi|357448859|ref|XP_003594705.1| hypothetical protein MTR_2g033670 [Medicago truncatula] gi|124361125|gb|ABN09097.1| hypothetical protein MtrDRAFT_AC173289g18v1 [Medicago trunc	atula] gi|355483753|gb|AES64956.1| hypothetical protein MTR_2g033670 [Medicago truncatula]
XLOC_009354	gi|356495081|ref|XP_003516409.1| PREDICTED: uncharacterized protein LOC100811015 [Glycine max]
XLOC_009353	gi|356495081|ref|XP_003516409.1| PREDICTED: uncharacterized protein LOC100811015 [Glycine max]
XLOC_009967	gi|356523870|ref|XP_003530557.1| PREDICTED: ABC transporter B family member 2-like [Glycine max]
XLOC_009919	gi|356533219|ref|XP_003535164.1| PREDICTED: dehydration-responsive element-binding protein 2F-like [Glycine max]
XLOC_016454	gi|356522856|ref|XP_003530059.1| PREDICTED: stem 28 kDa glycoprotein-like [Glycine max]
XLOC_015560	gi|356514495|ref|XP_003525941.1| PREDICTED: protein KIAA0664 homolog [Glycine max]
XLOC_013805	gi|502133132|ref|XP_004501659.1| PREDICTED: uncharacterized protein LOC101488532 [Cicer arietinum]
XLOC_017001	gi|356518749|ref|XP_003528040.1| PREDICTED: uncharacterized protein LOC100802633 [Glycine max]
XLOC_015838	gi|502183235|ref|XP_004517092.1| PREDICTED: formin-like protein 14-like [Cicer arietinum]
XLOC_015745	gi|332322127|emb|CCA66035.1| hypothetical protein [Beta vulgaris subsp. vulgaris]
XLOC_016301	gi|356573542|ref|XP_003554917.1| PREDICTED: uncharacterized protein LOC100803100 [Glycine max]
XLOC_013696	gi|502098708|ref|XP_004491298.1| PREDICTED: probable CCR4-associated factor 1 homolog 11-like [Cicer arietinum]
XLOC_016257	gi|357455675|ref|XP_003598118.1| CrcB-like protein [Medicago truncatula] gi|355487166|gb|AES68369.1| CrcB-like protein [Medicago truncatula]
XLOC_015621	gi|356514679|ref|XP_003526031.1| PREDICTED: uncharacterized protein LOC100802799 [Glycine max]
XLOC_015749	gi|388516877|gb|AFK46500.1| unknown [Lotus japonicus]
XLOC_016482	gi|356524537|ref|XP_003530885.1| PREDICTED: probable pectate lyase 15-like [Glycine max]
XLOC_014426	gi|356519138|ref|XP_003528231.1| PREDICTED: uncharacterized protein LOC100806707 [Glycine max]
XLOC_015880	gi|356518390|ref|XP_003527862.1| PREDICTED: multidrug and toxin extrusion protein 1-like [Glycine max]
XLOC_016453	gi|356522856|ref|XP_003530059.1| PREDICTED: stem 28 kDa glycoprotein-like [Glycine max]
XLOC_015710	gi|224089312|ref|XP_002308686.1| predicted protein [Populus trichocarpa] gi|222854662|gb|EEE92209.1| predicted protein [Populus trichocarpa]
[truncated: 598 more rows]

## Sheet: S8
XLOC_000383
XLOC_000823
XLOC_004966
XLOC_004969
XLOC_004970
XLOC_004973
XLOC_008470
XLOC_011405
XLOC_012285
XLOC_015838
XLOC_016034
[truncated: 36 more rows]

## Sheet: S9
the query id of nTUs	the subject id of Rfam	% identity	aligment length	mismatches	gap openings	query start	query end	target start	target end	e-value	score
[truncated: 1,204 more rows]

[truncated: 28 more sheets: S10, S11, S12, S13, S14, S15, S16, S17, S18, S19, S20, S21, S22, S23, S24, S25, S26, S27, S28, S29 …]
